# Supplementary material for: Genetic determinants of plasma protein levels in the Estonian population
Source: Sci Rep. 2024 Apr 2;14:7694. doi: 10.1038/s41598-024-57966-3 (PMC10987560; doi:10.1038/s41598-024-57966-3)
Supplement: Supplementary file 2 — Supplementary Tables. [file 41598_2024_57966_MOESM2_ESM.xlsx]

## Sheet: ST1
Supplementary Table S1. Full list of the Olink proteins in the study.
OLINK	PANEL	UNIPROT_Olink	HGNC	LOD_QC	Alternative_UNIPROT
162_ABL1	ONC	P00519	ABL1	pass
183_ACE2	CVDII	Q9BYF1	ACE2	pass
148_TR-AP	CVDIII	P13686	ACP5	pass
194_ADA	INF	P00813	ADA	pass
157_ADAM 8	ONC	P78325	ADAM8	pass
108_ADAM-TS13	CVDII	Q76LX8	ADAMTS13	pass
185_ADAM-TS 15	ONC	Q8TE58	ADAMTS15	pass
103_ADM	CVDII	P35318	ADM	pass
136_RAGE	CVDII	Q15109	AGER	pass
174_AGRP	CVDII	O00253	AGRP	pass
111_ALCAM	CVDIII	Q13740	ALCAM	pass
156_AMBP	CVDII	P02760	AMBP	pass
102_ANG-1	CVDII	Q15389	ANGPT1	pass
153_AP-N	CVDIII	P15144	ANPEP	pass
195_ANXA1	ONC	P04083	ANXA1	pass
178_AR	ONC	P15514	AREG	pass
160_ARTN	INF	Q5T4W7	ARTN	fail
137_AZU1	CVDIII	P20160	AZU1	fail
118_AXIN1	INF	O15169	AXIN1	pass
154_AXL	CVDIII	P30530	AXL	pass
103_BDNF	INF	P23560	BDNF	removed
121_BLM hydrolase	CVDIII	Q13867	BLMH	pass
101_BMP-6	CVDII	P22004	BMP6	pass
109_Protein BOC	CVDII	Q9BWV1	BOC	pass
190_CA5A	CVDII	P35218	CA5A	pass
150_CA9	ONC	Q16790	CA9	pass
172_CASP-3	CVDIII	P42574	CASP3	pass
184_CASP-8	INF	Q14790	CASP8	pass
137_CCL11	INF	P51671	CCL11	pass
136_MCP-4	INF	Q99616	CCL13	pass
171_CCL15	CVDIII	Q16663	CCL15	pass
196_CCL16	CVDIII	O15467	CCL16	pass
165_CCL17	CVDII	Q92583	CCL17	pass
145_CCL19	INF	Q99731	CCL19	pass
115_MCP-1	CVDIII	P13500	CCL2	pass
115_MCP-1	INF	P13500	CCL2	pass
190_CCL20	INF	P78556	CCL20	pass
149_CCL22	CVDIII	O00626	CCL22	removed
164_CCL23	INF	P55773	CCL23	pass
132_CCL24	CVDIII	O00175	CCL24	pass
185_CCL25	INF	O15444	CCL25	pass
173_CCL28	INF	Q9NRJ3	CCL28	pass
166_CCL3	CVDII	P10147	CCL3	pass
166_MIP-1 alpha	INF	P10147	CCL3	pass
130_CCL4	INF	P13236	CCL4	pass
105_MCP-3	INF	P80098	CCL7	fail
183_MCP-2	INF	P80075	CCL8	pass
171_CD160	ONC	O95971	CD160	pass
116_CD163	CVDIII	Q86VB7	CD163	pass
180_CD207	ONC	Q9UJ71	CD207	pass
108_CD244	INF	Q9BZW8	CD244	pass
153_CD27	ONC	P26842	CD27	pass
152_PD-L1	INF	Q9NZQ7	CD274	pass
192_CD4	CVDII	P01730	CD4	pass
176_CD40	INF	P25942	CD40	pass
105_CD40-L	CVDII	P29965	CD40LG	pass
114_CD48	ONC	P09326	CD48	pass
165_CD5	INF	P06127	CD5	pass
131_CD6	INF	Q8WWJ7	CD6	pass	P30203
186_CD70	ONC	P32970	CD70	pass
144_CD84	CVDII	Q9UIB8	CD84	pass
181_CD93	CVDIII	Q9NPY3	CD93	pass
107_CDCP1	INF	Q9H5V8	CDCP1	pass
127_CDH5	CVDIII	P33151	CDH5	pass
159_DKN1A	ONC	P38936	CDKN1A	pass
106_CEACAM1	ONC	P13688	CEACAM1	pass
189_CEACAM5	ONC	P06731	CEACAM5	pass
162_CEACAM8	CVDII	P31997	CEACAM8	pass
175_CHI3L1	CVDIII	P36222	CHI3L1	pass
145_CHIT1	CVDIII	Q13231	CHIT1	pass
126_CNTN1	CVDIII	Q12860	CNTN1	pass
183_COL1A1	CVDIII	P02452	COL1A1	pass
166_CPA1	CVDIII	P15085	CPA1	pass
174_CPB1	CVDIII	P15086	CPB1	pass
103_CPE	ONC	P16870	CPE	pass
169_CRNN	ONC	Q9UBG3	CRNN	pass
196_CSF-1	INF	P09603	CSF1	pass
123_CST5	INF	P28325	CST5	pass
114_CSTB	CVDIII	P04080	CSTB	pass
138_CTRC	CVDII	Q99895	CTRC	pass
164_CTSD	CVDIII	P07339	CTSD	pass
185_CTSL1	CVDII	P07711	CTSL	pass
185_CTSZ	CVDIII	Q9UBR2	CTSZ	pass
152_CTSV	ONC	O60911	CTSV	pass
186_CX3CL1	INF	P78423	CX3CL1	pass
128_CXCL1	CVDII	P09341	CXCL1	pass
128_CXCL1	INF	P09341	CXCL1	pass
169_CXCL10	INF	P02778	CXCL10	pass
117_CXCL11	INF	O14625	CXCL11	pass
183_CXCL13	ONC	O43927	CXCL13	pass
141_CXCL16	CVDIII	Q9H2A7	CXCL16	pass
175_CXL17	ONC	Q6UXB2	CXCL17	pass
154_CXCL5	INF	P42830	CXCL5	pass
168_CXCL6	INF	P80162	CXCL6	pass
101_IL-8	INF	P10145	CXCL8	pass
122_CXCL9	INF	Q07325	CXCL9	pass
137_CYR61	ONC	O00622	CYR61	pass
170_DCN	CVDII	P07585	DCN	pass
150_DECR1	CVDII	Q16698	DECR1	pass
171_Dkk-1	CVDII	O94907	DKK1	pass
138_DLK-1	CVDIII	P80370	DLK1	pass
160_DLL1	ONC	O00548	DLL1	pass
174_DNER	INF	Q8NFT8	DNER	pass
109_EGF	ONC	P01133	EGF	pass
179_EGFR	CVDIII	P00533	EGFR	pass
170_4E-BP1	INF	Q13541	EIF4EBP1	pass
152_Ep-CAM	CVDIII	P16422	EPCAM	pass
143_EPHA2	ONC	P29317	EPHA2	pass
108_EPHB4	CVDIII	P54760	EPHB4	pass
130_ERBB2	ONC	P04626	ERBB2	pass
131_ERBB3	ONC	P21860	ERBB3	pass
155_ERBB4	ONC	Q15303	ERBB4	pass
179_ESM-1	ONC	Q9NQ30	ESM1	pass
167_JAM-A	CVDIII	Q9Y624	F11R	pass
118_PAR-1	CVDII	P25116	F2R	pass
123_TF	CVDII	P13726	F3	pass
177_FABP2	CVDII	P12104	FABP2	pass
129_FABP4	CVDIII	P15090	FABP4	pass
180_GT	CVDII	P51161	FABP6	pass
139_FADD	ONC	Q13158	FADD	pass
157_FAS	CVDIII	P25445	FAS	pass
142_FASLG	ONC	P48023	FASLG	pass
168_IgG Fc receptor II-b	CVDII	P31994	FCGR2B	pass
194_FCRLB	ONC	Q6BAA4	FCRLB	pass
179_FGF-19	INF	O95750	FGF19	pass
134_FGF-21	CVDII	Q9NSA1	FGF21	pass
144_FGF-21	INF	Q9NSA1	FGF21	pass
139_FGF-23	CVDII	Q9GZV9	FGF23	pass
139_FGF-23	INF	Q9GZV9	FGF23	pass
141_FGF-5	INF	Q8NF90	FGF5	pass	P12034
163_FGF-BP1	ONC	Q14512	FGFBP1	pass
167_Flt3L	INF	P49771	FLT3LG	pass
190_VEGFR-3	ONC	P35916	FLT4	pass
196_FR-alpha	ONC	P15328	FOLR1	pass
188_FR-gamma	ONC	P41439	FOLR3	pass
142_FS	CVDII	P19883	FST	pass
136_FURIN	ONC	P09958	FURIN	pass
135_GDF-15	CVDIII	Q99988	GDF15	pass
176_GDF-2	CVDII	Q9UK05	GDF2	pass
106_GDNF	INF	P39905	GDNF	pass
141_GH	CVDII	P01241	GH1	pass
131_GIF	CVDII	P27352	GIF	pass
143_GLO1	CVDII	Q04760	GLO1	pass
122_GPC1	ONC	P35052	GPC1	pass
149_GPNMB	ONC	Q14956	GPNMB	pass
118_GRN	CVDIII	P28799	GRN	pass
193_GZMB	ONC	P10144	GZMB	pass
134_GZMH	ONC	P20718	GZMH	pass
196_HAOX1	CVDII	Q9UJM8	HAO1	pass
152_KIM-1	CVDII	Q96D42	HAVCR1	pass
175_HB-EGF	CVDII	Q99075	HBEGF	pass
156_HGF	INF	P14210	HGF	pass
156_HGF	ONC	P14210	HGF	pass
158_HO-1	CVDII	P09601	HMOX1	pass
191_HSP 27	CVDII	P04792	HSPB1	pass
122_PLC	CVDIII	P98160	HSPG2	pass
188_ICAM-2	CVDIII	P13598	ICAM2	pass
181_ICOSLG	ONC	O75144	ICOSLG	pass
116_IDUA	CVDII	P35475	IDUA	pass
178_IFN-gamma	INF	P01579	IFNG	fail
117_IFN-gamma-R1	ONC	P15260	IFNGR1	pass
129_IGF1R	ONC	P08069	IGF1R	pass
144_IGFBP-1	CVDIII	P08833	IGFBP1	pass
192_IGFBP-2	CVDIII	P18065	IGFBP2	pass
180_IGFBP-7	CVDIII	Q16270	IGFBP7	pass
193_NEMO	CVDII	Q9Y6K9	IKBKG	pass
162_IL-10	INF	P22301	IL10	pass
140_IL-10RA	INF	Q13651	IL10RA	pass
149_IL-10RB	INF	Q08334	IL10RB	pass
157_IL-12B	INF	P29460	IL12B	pass
159_IL-13	INF	P35225	IL13	fail
148_IL-15RA	INF	Q13261	IL15RA	pass
160_IL16	CVDII	Q14005	IL16	pass
116_IL-17A	INF	Q16552	IL17A	fail
114_IL-17C	INF	Q9P0M4	IL17C	fail
127_IL-17D	CVDII	Q8TAD2	IL17D	pass
105_IL-17RA	CVDIII	Q96F46	IL17RA	pass
133_IL-18	CVDII	Q14116	IL18	pass
133_IL-18	INF	Q14116	IL18	pass
182_IL-18BP	CVDIII	O95998	IL18BP	pass
151_IL-18R1	INF	Q13478	IL18R1	pass
125_IL-1 alpha	INF	P01583	IL1A	fail
155_IL-1RT1	CVDIII	P14778	IL1R1	pass
169_IL-1RT2	CVDIII	P27930	IL1R2	pass
176_ST2	CVDIII	Q01638	IL1RL1	pass
124_IL1RL2	CVDII	Q9HB29	IL1RL2	pass
112_IL-1ra	CVDII	P18510	IL1RN	pass
127_IL-2	INF	P60568	IL2	fail
171_IL-20	INF	Q9NYY1	IL20	fail
121_IL-20RA	INF	Q9UHF4	IL20RA	fail
150_IL-22 RA1	INF	Q8N6P7	IL22RA1	fail
158_IL-24	INF	Q13007	IL24	fail
126_IL27	CVDII	Q8NEV9_Q14213	IL27.EBI3	pass
109_IL2-RA	CVDIII	P01589	IL2RA	pass
124_IL-2RB	INF	P14784	IL2RB	fail
177_IL-33	INF	O95760	IL33	fail
180_IL-4	INF	P05112	IL4	fail
110_IL-4RA	CVDII	P24394	IL4R	pass
193_IL-5	INF	P05113	IL5	fail
113_IL-6	CVDII	P05231	IL6	pass
113_IL-6	INF	P05231	IL6	fail
113_IL-6	ONC	P05231	IL6	pass
142_IL-6RA	CVDIII	P08887	IL6R	pass
109_IL-7	INF	P13232	IL7	pass
118_ITGAV	ONC	P06756	ITGAV	pass
169_ITGB1BP2	CVDII	Q9UKP3	ITGB1BP2	pass
103_ITGB2	CVDIII	P05107	ITGB2	pass
144_ITGB5	ONC	P18084	ITGB5	pass
125_VEGFR-2	ONC	P35968	KDR	pass
132_SCF	CVDII	P21583	KITLG	pass
132_SCF	INF	P21583	KITLG	pass
132_SCF	ONC	P21583	KITLG	pass
121_hK11	ONC	Q9UBX7	KLK11	pass
105_KLK13	ONC	Q9UKR3	KLK13	pass
138_hK14	ONC	Q9P0G3	KLK14	pass
189_KLK6	CVDIII	Q92876	KLK6	pass
124_hK8	ONC	O60259	KLK8	pass
102_LDL receptor	CVDIII	P01130	LDLR	pass
189_LEP	CVDII	P41159	LEP	pass
145_Gal-1	ONC	P09382	LGALS1	pass
117_Gal-3	CVDIII	P17931	LGALS3	pass
168_Gal-4	CVDIII	P56470	LGALS4	pass
130_Gal-9	CVDII	O00182	LGALS9	pass
181_LIF	INF	P15018	LIF	fail
143_LIF-R	INF	P42702	LIFR	pass
172_LPL	CVDII	P06858	LPL	pass
195_TNFB	INF	P01374	LTA	pass
123_LTBR	CVDIII	P36941	LTBR	pass
116_LY9	ONC	Q9HBG7	LY9	pass
165_LYN	ONC	P07948	LYN	pass
126_LYPD3	ONC	O95274	LYPD3	pass
179_MARCO	CVDII	Q9UEW3	MARCO	pass
158_MB	CVDIII	P02144	MB	pass
161_MK	ONC	P21741	MDK	pass
120_MEPE	CVDIII	Q9NQ76	MEPE	pass
151_MERTK	CVDII	Q12866	MERTK	pass
140_MetAP 2	ONC	P50579	METAP2	pass
151_MIA	ONC	Q16674	MIA	pass
173_MIC-A/B	ONC	Q29983_Q29980	MICA.MICB	pass
142_MMP-1	INF	P03956	MMP1	pass
161_MMP-10	INF	P09238	MMP10	pass
182_MMP-12	CVDII	P39900	MMP12	pass
156_MMP-2	CVDIII	P08253	MMP2	pass
186_MMP-3	CVDIII	P08254	MMP3	pass
167_MMP-7	CVDII	P09237	MMP7	pass
107_MMP-9	CVDIII	P14780	MMP9	pass
140_MPO	CVDIII	P05164	MPO	pass
107_MSLN	ONC	Q13421	MSLN	pass
191_MUC-16	ONC	Q8WXI7	MUC16	pass
195_NT-pro BNP	CVDIII	NA	N/A	fail
141_PVRL4	ONC	Q96NY8	NECTIN4	pass
153_Beta-NGF	INF	P01138	NGF	pass
124_Notch 3	CVDIII	Q9UM47	NOTCH3	pass
181_BNP	CVDII	P16860	NPPB	fail
182_NRTN	INF	Q99748	NRTN	fail
158_5'-NT	ONC	P21589	NT5E	pass
188_NT-3	INF	P20783	NTF3	pass
129_LOX-1	CVDII	P78380	OLR1	pass
186_hOSCAR	CVDII	Q8IYS5	OSCAR	pass
126_OSM	INF	P13725	OSM	pass
145_PAPPA	CVDII	Q13219	PAPPA	pass
195_PARP-1	CVDII	P09874	PARP1	pass
161_PCSK9	CVDIII	Q8NBP7	PCSK9	pass
184_PD-L2	CVDII	Q9BQ51	PDCD1LG2	pass
190_PDGF subunit A	CVDIII	P04085	PDGFA	pass
125_PDGF subunit B	CVDII	P01127	PDGFB	pass
194_PECAM-1	CVDIII	P16284	PECAM1	pass
107_PlGF	CVDII	P49763	PGF	pass
165_PGLYRP1	CVDIII	O75594	PGLYRP1	pass
151_PI3	CVDIII	P19957	PI3	pass
135_PIgR	CVDII	P01833	PIGR	pass
177_t-PA	CVDIII	P00750	PLAT	pass
173_uPA	CVDIII	P00749	PLAU	pass
112_uPA	INF	P00749	PLAU	pass
162_U-PAR	CVDIII	Q03405	PLAUR	pass
127_PODXL	ONC	O00592	PODXL	pass
184_PON3	CVDIII	Q15166	PON3	pass
176_PPY	ONC	P01298	PPY	pass
157_PRELP	CVDII	P51888	PRELP	pass
121_PRSS27	CVDII	Q9BQR3	PRSS27	pass
173_PRSS8	CVDII	Q16651	PRSS8	pass
160_PRTN3	CVDIII	P24158	PRTN3	fail
163_PTX3	CVDII	P26022	PTX3	pass
187_RARRES2	CVDIII	Q99969	RARRES2	pass
149_REN	CVDII	P00797	REN	pass
166_RET	ONC	P07949	RET	pass
143_RETN	CVDIII	Q9HD89	RETN	pass
187_RSPO3	ONC	Q9BXY4	RSPO3	pass
177_S100A11	ONC	P31949	S100A11	pass
175_EN-RAGE	INF	P80511	S100A12	pass
128_S100A4	ONC	P26447	S100A4	pass
115_SCAMP3	ONC	O14828	SCAMP3	pass
178_SCGB3A2	CVDIII	Q96PL1	SCGB3A2	pass
111_SYND1	ONC	P18827	SDC1	pass
136_SELE	CVDIII	P16581	SELE	pass
113_SELP	CVDIII	P16109	SELP	pass
164_PSGL-1	CVDII	Q14242	SELPLG	pass
148_SERPINA12	CVDII	Q8IW75	SERPINA12	pass
131_PAI	CVDIII	P05121	SERPINE1	pass
148_SEZ6L	ONC	Q9BYH1	SEZ6L	pass
150_PSP-D	CVDIII	P35247	SFTPD	pass
170_SHPS-1	CVDIII	P78324	SIRPA	pass
172_SIRT2	INF	Q8IXJ6	SIRT2	pass
134_SLAMF1	INF	Q13291	SLAMF1	pass
106_SLAMF7	CVDII	Q9NQ25	SLAMF7	pass
184_MAD homolog 5	ONC	Q99717	SMAD5	pass
137_SOD2	CVDII	P04179	SOD2	pass
161_SORT1	CVDII	Q99523	SORT1	pass
133_SPARC	ONC	P09486	SPARC	pass
139_SPON1	CVDIII	Q9HCB6	SPON1	pass
140_SPON2	CVDII	Q9BUD6	SPON2	pass
163_OPN	CVDIII	P10451	SPP1	pass
111_SRC	CVDII	P12931	SRC	pass
192_STAMPB	INF	O95630	STAMBP	pass
115_STK4	CVDII	Q13043	STK4	pass
191_ST1A1	INF	P50225	SULT1A1	pass
170_TCL1A	ONC	P56279	TCL1A	pass
122_TIE2	CVDII	Q02763	TEK	pass
112_TFF3	CVDIII	Q07654	TFF3	pass
130_TFPI	CVDIII	P10646	TFPI	pass
123_TFPI-2	ONC	P48307	TFPI2	pass
133_TR	CVDIII	P02786	TFRC	pass
135_TGF-alpha	INF	P01135	TGFA	pass
135_TGF-alpha	ONC	P01135	TGFA	pass
111_LAP TGF-beta-1	INF	P01137	TGFB1	pass
112_TGFR-2	ONC	P37173	TGFBR2	pass
188_TGM2	CVDII	P21980	TGM2	pass
154_TM	CVDII	P07204	THBD	pass
153_THBS2	CVDII	P35442	THBS2	pass
178_THPO	CVDII	P40225	THPO	pass
125_TIMP4	CVDIII	Q99727	TIMP4	pass
164_TLR3	ONC	O15455	TLR3	pass
163_TNF	INF	P01375	TNF	fail
114_TNFRSF10A	CVDII	O00220	TNFRSF10A	pass
120_TRAIL-R2	CVDII	O14763	TNFRSF10B	pass
134_TNFRSF10C	CVDIII	O14798	TNFRSF10C	pass
117_TNFRSF11A	CVDII	Q9Y6Q6	TNFRSF11A	pass
110_OPG	CVDIII	O00300	TNFRSF11B	pass
110_OPG	INF	O00300	TNFRSF11B	pass
187_TNFRSF13B	CVDII	O14836	TNFRSF13B	pass
101_TNFRSF14	CVDIII	Q92956	TNFRSF14	pass
168_TNFRSF19	ONC	Q9NS68	TNFRSF19	pass
191_TNF-R1	CVDIII	P19438	TNFRSF1A	pass
106_TNF-R2	CVDIII	P20333	TNFRSF1B	pass
172_TNFRSF4	ONC	P43489	TNFRSF4	pass
110_TNFRSF6B	ONC	O95407	TNFRSF6B	pass
187_TNFRSF9	INF	Q07011	TNFRSF9	pass
120_TRAIL	INF	P50591	TNFSF10	pass
120_TRAIL	ONC	P50591	TNFSF10	pass
155_TRANCE	INF	O14788	TNFSF11	pass
189_TWEAK	INF	O43508	TNFSF12	pass
108_TNFSF13	ONC	O75888	TNFSF13	pass
159_TNFSF13B	CVDIII	Q9Y275	TNFSF13B	pass
138_TNFSF14	INF	O43557	TNFSF14	pass
128_TLT-2	CVDIII	Q5T2D2	TREML2	pass
129_TSLP	INF	Q969D9	TSLP	fail
101_TXLNA	ONC	P40222	TXLNA	pass
102_VEGF-A	INF	P15692	VEGFA	pass
102_VEGF-A	ONC	P15692	VEGFA	pass
194_VEGF-D	CVDII	O43915	VEGFD	pass
182_WFDC2	ONC	Q14508	WFDC2	pass
192_WIF-1	ONC	Q9Y5W5	WIF1	pass
167_VIM	ONC	P08670	VIM	pass
174_WISP-1	ONC	O95388	WISP1	pass
155_VSIG2	CVDII	Q96IQ7	VSIG2	pass
193_vWF	CVDIII	P04275	VWF	pass
159_XCL1	CVDII	P47992	XCL1	pass
154_XPNPEP2	ONC	O43895	XPNPEP2	pass

## Sheet: ST1. Legend
column	description
OLINK	the protein name based on Olink internal naming scheme
PANEL	Olink panel for the protein
UNIPROT_Olink	UniProtID of the protein
HGNC	HUGO gene naming consortium symbol for the protein
LOD_QC	limit of detection (LOD) quality control assessment. LOD was used as a quality control step, each protein with samples >20% LOD was flagged as fail
Alternative_UNIPROT	alternative UniProtID of the protein if available

## Sheet: ST2
Supplementary Table S2. List of pQTLs (linkage disequilibrium clumped). List of lead variants for each protein following linkage disequilibrium (LD) clumping, together with replication information. Variants within a 1 Mb window of the lead pQTL with the LD thresholds of R2 = 0.1 and P < 5 × 10-8 were clumped together. Whole-genome sequenced genotypes of the pQTL cohort were used as LD reference. …
gene	Uniprot	panel	chr_pos	locus	variant	rs_id	A1	A2	MAF	p-value	beta	SE	type	distance	effect	LD R2>0.8 PAV variant	Pietzner_replication	Pietzner_EA	Pietzner_OA	Pietzner_effect	Pietzner_se	Pietzner_pval	Pietzner_qval_FDR	Pietzner_n	Sun_replication	Sun_EA	Sun_effect	Sun_se	Sun_pval	Sun_qval_FDR	Sun_n	Suhre_replication	Suhre_EA	Suhre_effect	Suhre_se	Suhre_pval	Suhre_qval_FDR	Suhre_n	Folkersen_replication	Folkersen_EA	Folkersen_effect	Folkersen_se	Folkersen_qval	Folkersen_pval_FDR	Folkersen_n
ABL1	P00519	ONC	15:53967662	15q21.3	chr15:53967662:A:G	rs117099534	G	A	0.02357	2.72E-08	1.039	0.1838	trans	NA	intron										FALSE	A	0.0205	0.0694	0.776	0.830139534883721	3301
ACE2	Q9BYF1	CVDII	12:121416650	12q24.31	chr12:121416650:A:C	rs1169288	A	C	0.37324	3.09E-08	-0.3148	0.05595	trans	NA	missense										FALSE	C	0.031	0.0268	0.245	0.357777777777778	3301
ACP5	P13686	CVDIII	19:11684412	19p13.2	chr19:11684412:C:T	rs117694210	C	T	0.10081	1.95E-10	-0.5862	0.09016	cis	5411	intron		TRUE	T	C	-0.278	0.020	2.36E-44	3.4692e-44	10708	TRUE	C	0.4754	0.0372	2.45E-37	9.8e-37	3301
ACP5	P13686	CVDIII	19:11688200	19p13.2	chr19:11688200:A:G	rs2071485	G	A	0.08266	4.76E-08	0.5311	0.09576	cis	1623	5_prime_UTR_variant		TRUE	A	G	0.374	0.019	3.34E-88	6.21493670886076e-88	10708	TRUE	G	-0.4803	0.0366	2.45E-39	1.00177777777778e-38	3301
ADA	P00813	INF	20:43255220	20q13.12	chr20:43255220:C:T	rs11555566	T	C	0.06544	7.99E-32	1.253	0.09918	cis	25654	missense
ADAM8	P78325	ONC	10:135082810	10q26.3	chr10:135082810:C:T	rs2995310	C	T	0.09529	7.54E-20	-0.8554	0.08976	cis	7562	intron	rs2275720 missense variant
ADAMTS13	Q76LX8	CVDII	3:186395113	3q27.3	chr3:186395113:A:G	rs2228243	A	G	0.1831	1.67E-14	-0.5085	0.06427	trans	NA	missense										FALSE	A	0.0461	0.0303	0.129	0.201152542372881	3301	FALSE	A	0.001205	0.05311	0.9819	0.9819	1000
AMBP	P02760	CVDII	14:93069989	14q32.12	chr14:93069989:C:T	rs72697297	T	C	0.15091	1.70E-08	-0.4036	0.07037	trans	NA	intron
BLMH	Q13867	CVDIII	17:28621103	17q11.2	chr17:28621103:C:T	rs3764449	C	T	0.35282	2.19E-18	0.5272	0.05792	cis	-2266	upstream_gene_variant
BMP6	P22004	CVDII	1:17500306	1p36.13	chr1:17500306:A:C	rs142166388	C	A	0.07243	4.99E-08	-0.6285	0.1135	trans	NA	intergenic										FALSE	A	0.0343	0.0505	0.501	0.594735483870968	3301
BMP6	P22004	CVDII	4:187164349	4q35.2	chr4:187164349:A:G	rs4253281	G	A	0.47485	2.33E-09	-0.3657	0.0601	trans	NA	intron										FALSE	A	-0.0442	0.0249	0.0759	0.125816216216216	3301
CA5A	P35218	CVDII	16:87937685	16q24.2	chr16:87937685:C:T	rs7186692	C	T	0.16097	9.95E-30	0.8525	0.07042	cis	32450	intron		TRUE	T	C	0.043	0.018	0.0138	0.01449	10708	FALSE	C	-0.0264	0.0307	0.389	0.504056338028169	3301
CASP3	P42574	CVDIII	1:75228823	1p31.1	chr1:75228823:C:CAGCTATTAGA	rs200423635	CAGCTATTAGA	C	0.03831	3.23E-09	0.9189	0.1524	trans	NA	intron
CCL15	Q16663	CVDIII	17:34327923	17q12	chr17:34327923:G:T	rs854624	G	T	0.11895	7.16E-73	-1.446	0.06726	cis	1161	intron		TRUE	T	G	-1.651	0.021	0.00E+00	0.00E+00	10708	TRUE	G	1.691	0.039	0.00E+00	0.00E+00	3301
CCL16	O15467	CVDIII	17:34307457	17q12	chr17:34307457:C:T	rs112689088	T	C	0.05948	5.08E-36	-1.423	0.1046	cis	1075	missense		TRUE	T	C	1.458	0.018	0.00E+00	0.00E+00	10708	TRUE	C	-1.524	0.0336	0.00E+00	0.00E+00	3301
CCL2	P13500_inf	INF	3:46427264	3p21.31	chr3:46427264:C:T	rs6441974	T	C	0.45808	4.54E-08	-0.3024	0.05442	trans	NA	intron		TRUE	T	C	0.072	0.014	2.07E-7	2.377265625e-07	10708															TRUE	C	-0.0747	0.0247	0.00248	0.00290758620689655	3394
CCL23	P55773	INF	17:34326215	17q12	chr17:34326215:A:C	rs712048	A	C	0.1544	2.38E-14	0.6098	0.07753	cis	18790	intron		TRUE	A	C	-0.585	0.019	5.72E-202	1.911e-201	10708	TRUE	A	-0.2972	0.0372	1.38e-15	3.84727272727273e-15	3301
CCL24	O00175	CVDIII	7:75422318	7q11.23	chr7:75422318:C:T	rs12530862	T	C	0.37298	4.78E-16	-0.4945	0.05888	cis	30356	upstream_gene_variant										FALSE	C	0.0232	0.0277	0.407	0.516468965517241	3301
CCL24	O00175	CVDIII	7:75440052	7q11.23	chr7:75440052:C:G	rs11765560	C	G	0.41717	8.81E-09	0.3379	0.05773	cis	12622	downstream_gene_variant										FALSE	C	0.0058	0.0252	0.813	0.859724137931034	3301
CCL24	O00175	CVDIII	7:75447059	7q11.23	chr7:75447059:G:GT	rs36057835	GT	G	0.10282	2.64E-09	-0.5823	0.09603	cis	5615	intron
CCL24	O00175	CVDIII	7:75470364	7q11.23	chr7:75470364:C:T	rs55879743	C	T	0.03024	1.60E-13	1.267	0.167	cis	17690	upstream_gene_variant										FALSE	C	-0.0437	0.0525	0.407	0.516468965517241	3301
CCL24	O00175	CVDIII	7:75490752	7q11.23	chr7:75490752:C:G	rs7799486	G	C	0.31855	3.48E-38	-0.7739	0.05489	cis	38078	intron										FALSE	C	-0.0204	0.0272	0.457	0.560586666666667	3301
CCL3	P10147_cvd2	CVDII	17:34440683	17q12	chr17:34440683:C:T	rs1634529	C	T	0.24044	1.44E-12	0.4778	0.06575	cis	23168	upstream_gene_variant										TRUE	C	-0.0775	0.0318	0.0148	0.027232	3301								TRUE	C	-0.3498	0.0408	1.397E-17	2.06513043478261e-17	3394
CCL4	P13236	INF	17:34490448	17q12	chr17:34490448:A:C	rs4141329	A	C	0.38957	1.25E-17	-0.5412	0.06092	cis	59465	intron		TRUE	A	C	0.224	0.017	2.00E-38	2.85436893203883e-38	10708
CCL4	P13236	INF	3:46384204	3p21.31	chr3:46384204:A:G	rs113341849	G	A	0.13701	4.21E-15	0.6589	0.08127	trans	NA	intergenic		TRUE	A	G	0.447	0.021	7.12E-103	1.47414084507042e-102	10708															TRUE	A	0.5407	0.0404	6.984E-40	1.3192e-39	3394
CCL8	P80075	INF	17:32634541	17q12	chr17:32634541:A:G	rs2041190	G	A	0.34765	4.20E-08	-0.3412	0.06124	cis	11514	regulatory_region_variant		TRUE	A	G	-0.471	0.013	2.34E-281	1.04236363636364e-280	10708	FALSE	G	0.0309	0.0258	0.229	0.337088	3301	TRUE	G	0.1046	0.046	0.02318	0.040565	1000
CCL8	P80075	INF	17:32647357	17q12	chr17:32647357:A:T	rs34202026	A	T	0.05624	1.34E-08	-0.7228	0.1251	cis	1302	missense		TRUE	A	T	0.827	0.048	1.67E-67	2.72766666666667e-67	10708	FALSE	T	0.4715	0.0881	8.51E-08	2.03355844155844e-07	3301
CCL8	P80075	INF	17:32647544	17q12	chr17:32647544:A:G	rs3138036	A	G	0.14928	7.86E-46	-1.075	0.06789	cis	1489	intron	rs1133763 missense variant	TRUE	A	G	1.232	0.014	0.00E+00	0.00E+00	10708	TRUE	A	0.2182	0.0338	1.07E-10	2.62506666666667e-10	3301	TRUE	A	0.4704	0.06014	1.326E-14	4.641e-14	1000
CCL8	P80075	INF	17:32662971	17q12	chr17:32662971:C:T	rs4262996	T	C	0.39877	3.19E-08	0.3487	0.06202	cis	16916	upstream_gene_variant		TRUE	T	C	-0.361	0.013	1.07E-164	2.80875e-164	10708	FALSE	C	0.0387	0.0251	0.123	0.195103448275862	3301
CD160	O95971	ONC	1:145709869	1q21.1	chr1:145709869:C:T	rs10910844	T	C	0.42828	3.96E-13	-0.4158	0.05572	cis	5745	intron		TRUE	T	C	0.061	0.014	8.98E-6	1.01543076923077e-05	10708
CD207	Q9UJ71	ONC	2:71058835	2p13.3	chr2:71058835:A:G	rs741326	A	G	0.3873	4.42E-11	-0.379	0.05621	cis	4117	missense										FALSE	G	0.0237	0.0252	0.347	0.462666666666667	3301	FALSE	G	0.01684	0.04432	0.704	0.837236842105263	1000
CD40	P25942	INF	20:44747947	20q13.12	chr20:44747947:G:T	rs4810485	T	G	0.23824	6.36E-16	0.5292	0.06326	cis	1036	intron																								TRUE	G	0.391	0.0261	3.593E-49	8.14413333333333e-49	3394
CD48	P09326	ONC	1:160654758	1q23.3	chr1:160654758:C:G	rs2295615	C	G	0.08094	9.87E-18	-0.8232	0.09233	cis	26883	stop_gained		TRUE	C	G	0.233	0.019	3.43E-35	4.84817307692308e-35	10708	TRUE	C	0.2615	0.0359	3.09E-13	8.00788732394366e-13	3301	TRUE	C	0.3226	0.06828	2.628E-06	6.8985e-06	1000
CD6	P30203	INF	11:60776209	11q12.2	chr11:60776209:C:T	rs11230563	C	T	0.29243	1.48E-15	-0.4506	0.05461	cis	37094	missense
CD70	P32970	ONC	19:6569473	19p13.3	chr19:6569473:C:G	rs345600	C	G	0.43135	4.39E-15	-0.4172	0.05149	cis	34641	downstream_gene_variant										FALSE	C	0.0296	0.0257	0.251	0.363653543307087	3301
CD70	P32970	ONC	19:6588404	19p13.3	chr19:6588404:C:G	rs344588	G	C	0.15266	4.19E-12	-0.5155	0.07251	cis	15710	intron										FALSE	C	0.0407	0.0371	0.275	0.386259541984733	3301
CD70	P32970	ONC	19:6611336	19p13.3	chr19:6611336:C:G	rs7254538	G	C	0.4918	1.41E-38	0.6664	0.04689	cis	7222	regulatory_region_variant										FALSE	C	0.0376	0.0252	0.135	0.208739495798319	3301	FALSE	C	0.01828	0.04386	0.6769	0.837236842105263	1000
CDH5	P33151	CVDIII	9:136142313	9q34.2	chr9:136142313:A:C	9:136142313	A	C	0.18889	8.83E-40	0.9965	0.0689	trans	NA	intron		TRUE	A	C	-1.238	0.025	0.00E+00	0.00E+00	10708	TRUE	C	1.183	0.046	1.17E-145	1.26635294117647e-144	3301
CDH5	P33151	CVDIII	9:136171412	9q34.2	chr9:136171412:C:T	rs11244065	C	T	0.27117	4.69E-11	-0.4473	0.06645	trans	NA	intergenic		TRUE	T	C	-0.132	0.015	5.93E-18	7.32529411764706e-18	10708	TRUE	C	0.1461	0.0278	1.48E-07	3.49128205128205e-07	3301
CDH5	P33151	CVDIII	9:136401606	9q34.2	chr9:136401606:A:C	rs11507717	A	C	0.35282	1.26E-08	0.3568	0.06163	trans	NA	intron		FALSE	A	C	0.049	0.015	6.84E-4	0.000756	10708	FALSE	A	0.0499	0.0261	0.0562	0.0966429906542056	3301
CEACAM5	P06731	ONC	19:42231159	19q13.2	chr19:42231159:A:G	rs9621	G	A	0.03996	3.01E-13	1.043	0.1391	cis	18655	missense
CEACAM5	P06731	ONC	19:49207651	19q13.33	chr19:49207651:C:T	rs570794	T	C	0.3499	2.12E-10	0.3559	0.05483	trans	NA	3_prime_UTR_variant
CHI3L1	P36222	CVDIII	1:203155882	1q32.1	chr1:203155882:C:G	rs4950928	G	C	0.2621	8.77E-36	0.7385	0.05451	cis	5	upstream_gene_variant		FALSE	C	G	-0.090	0.017	7.17E-8	8.29913385826772e-08	10708	FALSE	C	-0.09	0.031	0.00363	0.00703073684210526	3301								TRUE	C	0.6825	0.0305	2.894E-103	3.27986666666667e-102	3394
CHIT1	Q13231	CVDIII	1:203186950	1q32.1	chr1:203186950:C:CAGACCATGGCCCCGCCCAGTCCCT	rs150192398	C	CAGACCATGGCCCCGCCCAGTCCCT	0.1623	3.53E-43	-0.9397	0.06174	cis	55819	stop_gained		TRUE	D	I	1.056	0.013	0.00E+00	0.00E+00	10708
CHIT1	Q13231	CVDIII	1:203198889	1q32.1	chr1:203198889:G:GA	rs201364457	GA	G	0.05847	1.43E-12	0.7894	0.1086	cis	43880	intron		TRUE	D	I	0.806	0.027	3.82E-196	1.24786666666667e-195	10708
CPE	P16870	ONC	4:166271012	4q32.3	chr4:166271012:A:T	rs12512757	T	A	0.32889	2.87E-10	0.3565	0.05536	cis	11334	intergenic		TRUE	A	T	0.053	0.015	2.96E-4	0.000329636363636364	10708
CRNN	Q9UBG3	ONC	1:152387236	1q21.3	chr1:152387236:A:G	rs4240876	A	G	0.1386	4.94E-10	-0.5155	0.08117	cis	497	intron		TRUE	A	G	0.192	0.017	3.55E-29	4.74409090909091e-29	10708
CRNN	Q9UBG3	ONC	1:152391567	1q21.3	chr1:152391567:A:G	rs10494275	G	A	0.06455	2.02E-23	-1.106	0.1053	cis	4828	intron		TRUE	A	G	-0.444	0.026	7.27E-67	1.17438461538462e-66	10708
CST5	P28325	INF	20:23854714	20p11.21	chr20:23854714:G:T	rs6036565	G	T	0.48262	5.39E-25	0.5861	0.05366	cis	5673	downstream_gene_variant		TRUE	T	G	0.536	0.012	0.00E+00	0.00E+00	10708	FALSE	G	-0.0259	0.025	0.302	0.417804511278195	3301
CST5	P28325	INF	20:23878873	20p11.21	chr20:23878873:A:T	rs146862630	T	A	0.09305	2.55E-08	0.5456	0.09636	cis	18486	intergenic		TRUE	A	T	0.716	0.029	1.44E-135	3.15940298507463e-135	10708	FALSE	A	-0.0512	0.0517	0.324	0.4416	3301
CSTB	P04080	CVDIII	21:45201832	21q22.3	chr21:45201832:A:G	rs35285321	G	A	0.34677	4.86E-32	-0.6256	0.04939	cis	5506	upstream_gene_variant																								TRUE	A	-0.426	0.0303	1.164E-43	2.328e-43	3394
CSTB	P04080	CVDIII	4:23928161	4p15.2	chr4:23928161:C:T	rs114574127	T	C	0.01714	3.33E-08	1.114	0.1984	trans	NA	intergenic
CTRC	Q99895	CVDII	9:136127366	9q34.2	chr9:136127366:C:T	rs12216891	C	T	0.19014	8.39E-30	0.8764	0.07229	trans	NA	non_coding_transcript_exon_variant										FALSE	C	-0.0267	0.0511	0.603	0.672436363636364	3301
CTSD	P07339	CVDIII	11:1767499	11p15.5	chr11:1767499:T:TAC	rs3047256	T	TAC	0.27823	3.34E-09	-0.3607	0.05989	cis	17723	intron		TRUE	D	I	0.239	0.014	5.21E-65	8.23516129032258e-65	10708
CTSZ	Q9UBR2	CVDIII	12:102214814	12q23.2	chr12:102214814:A:C	rs11111044	C	A	0.18776	2.27E-08	-0.3944	0.06941	trans	NA	intron		TRUE	A	C	-0.382	0.018	1.31E-102	2.67458333333333e-102	10708	TRUE	A	-0.3553	0.0323	4.07E-28	1.44015384615385e-27	3301
CTSV	O60911	ONC	9:100152677	9q22.33	chr9:100152677:C:T	rs78102240	T	C	0.14959	1.49E-08	0.402	0.06978	cis	350752	intron		TRUE	T	C	-0.223	0.022	2.59E-23	3.36929203539823e-23	10708	TRUE	C	0.1428	0.0446	0.00135	0.00267096774193548	3301
CXCL1	P09341_inf	INF	11:1357063	11p15.5	chr11:1357063:A:G	rs2334659	G	A	0.17587	1.71E-08	-0.4298	0.07494	trans	NA	intergenic										FALSE	G	-0.0037	0.0339	0.912	0.922021978021978	3301
CXCL1	P09341_cvd2	CVDII	4:74734668	4q13.3	chr4:74734668:C:T	rs3117604	T	C	0.27062	2.77E-10	0.4122	0.06397	cis	442	upstream_gene_variant										TRUE	C	0.6436	0.025	8.32E-146	9.568e-145	3301
CXCL1	P09341_cvd2	CVDII	4:74784651	4q13.3	chr4:74784651:G:GA	rs34751578	GA	G	0.03722	1.51E-08	0.9185	0.1596	cis	49541	intergenic
CXCL10	P02778	INF	4:76943947	4q21.1	chr4:76943947:A:G	rs11548618	G	A	0.01431	2.04E-17	2.049	0.2323	cis	703	missense										TRUE	A	1.922	0.1301	2.09E-49	1.06822222222222e-48	3301	TRUE	A	1.841	0.1912	4.861E-21	3.4027e-20	1000
CXCL17	Q6UXB2	ONC	9:14639397	9p22.3	chr9:14639397:C:T	rs117226214	T	C	0.01844	4.02E-08	0.795	0.1425	trans	NA	intron
CXCL5	P42830	INF	4:74845154	4q13.3	chr4:74845154:G:T	rs1156553	G	T	0.07464	5.13E-11	-0.7158	0.1065	cis	19342	downstream_gene_variant		TRUE	T	G	-0.544	0.020	1.91E-165	5.10490909090909e-165	10708	TRUE	T	-0.1962	0.0382	2.82E-07	6.56810126582279e-07	3301
CXCL6	P80162	INF	4:74703999	4q13.3	chr4:74703999:C:T	rs16850073	C	T	0.37219	4.90E-30	0.6649	0.05452	cis	1785	3_prime_UTR_variant		TRUE	T	C	0.847	0.011	0.00E+00	0.00E+00	10708								TRUE	C	-0.8877	0.03765	9.66E-98	2.0286e-96	1000
CXCL8	P10145	INF	4:74701743	4q13.3	chr4:74701743:T:TGC	4:74701743	TGC	T	0.01022	2.31E-13	-2.106	0.2793	cis	95520	upstream_gene_variant
CXCL8	P10145	INF	6:143845589	6q24.2	chr6:143845589:A:G	rs55986668	G	A	0.0317	3.43E-09	0.9979	0.1658	trans	NA	intergenic										FALSE	A	0.0317	0.0578	0.589	0.660829268292683	3301
DECR1	Q16698	CVDII	13:53020105	13q14.3	chr13:53020105:G:T	rs188285518	G	T	0.0186	3.61E-08	1.214	0.2169	trans	NA	intron
DLK1	P80370	CVDIII	14:101176212	14q32.2	chr14:101176212:C:G	rs12881545	G	C	0.36492	5.79E-09	0.3494	0.05894	cis	15830	TF_binding_site_variant										TRUE	C	0.5337	0.0251	1.41E-100	1.36547368421053e-99	3301
EGFR	P00533	CVDIII	7:55243809	7p11.2	chr7:55243809:C:T	rs11514996	C	T	0.34274	2.18E-08	0.321	0.05642	cis	157095	intron										TRUE	C	-0.0935	0.0264	0.000398	0.000813688888888889	3301
ERBB2	P04626	ONC	17:37984480	17q12	chr17:37984480:A:C	rs111247722	C	A	0.06352	4.33E-09	0.6015	0.1006	cis	140313	intron										FALSE	A	0.1546	0.0771	0.0447	0.0790846153846154	3301
F11R	Q9Y624	CVDIII	1:75228823	1p31.1	chr1:75228823:C:CAGCTATTAGA	rs200423635	CAGCTATTAGA	C	0.03831	4.24E-08	0.861	0.1546	trans	NA	intron
FABP6	P51161	CVDII	8:71598021	8q13.3	chr8:71598021:A:G	rs6988746	A	G	0.48189	2.65E-08	-0.346	0.06119	trans	NA	intron
FCGR2B	P31994	CVDII	1:161463936	1q23.3	chr1:161463936:A:G	rs115944227	A	G	0.06539	5.59E-10	0.7913	0.1251	cis	87165	intergenic		TRUE	A	G	-0.755	0.032	2.98E-127	6.34869565217391e-127	10708	TRUE	A	-0.6139	0.0518	1.86E-32	6.98448979591837e-32	3301
FCGR2B	P31994	CVDII	1:161473125	1q23.3	chr1:161473125:C:G	rs4233371	G	C	0.09658	7.45E-11	-0.6522	0.09798	cis	77976	upstream_gene_variant		TRUE	C	G	-0.564	0.021	1.76E-157	4.24131147540984e-157	10708	TRUE	C	-0.5453	0.0391	3.55E-44	1.633e-43	3301
FCGR2B	P31994	CVDII	1:161479745	1q23.3	chr1:161479745:A:G	rs1801274	A	G	0.48491	8.21E-67	0.9506	0.04697	cis	71356	missense		TRUE	A	G	-0.855	0.011	0.00E+00	0.00E+00	10708	TRUE	G	0.8811	0.0197	0.00E+00	0.00E+00	3301
FCGR2B	P31994	CVDII	1:161484048	1q23.3	chr1:161484048:A:G	rs2446625	G	A	0.32998	8.00E-09	0.3759	0.06405	cis	67053	intron
FCGR2B	P31994	CVDII	1:161490524	1q23.3	chr1:161490524:C:T	rs71632953	T	C	0.0161	8.08E-09	1.318	0.2247	cis	60577	intron		TRUE	T	C	-1.116	0.038	5.84E-187	1.7885e-186	10708	TRUE	C	1.062	0.0647	1.51E-60	9.58068965517241e-60	3301
FCGR2B	P31994	CVDII	1:161564606	1q23.3	chr1:161564606:C:T	rs71519209	C	T	0.39034	1.79E-11	-0.4095	0.0595	cis	13505	intron		TRUE	T	C	-0.500	0.015	1.90E-248	7.16153846153846e-248	10708	TRUE	C	0.5037	0.0268	1.05E-78	8.4e-78	3301
FCGR2B	P31994	CVDII	1:161643327	1q23.3	chr1:161643327:C:G	rs112516248	C	G	0.14487	9.45E-47	1.163	0.07266	cis	92226	3_prime_UTR_variant		TRUE	C	G	-1.292	0.013	0.00E+00	0.00E+00	10708	TRUE	C	-1.303	0.0228	0.00E+00	0.00E+00	3301
FCRLB	Q6BAA4	ONC	1:161684621	1q23.3	chr1:161684621:G:T	rs2333749	T	G	0.40471	6.13E-19	-0.469	0.0506	cis	6732	downstream_gene_variant		TRUE	T	G	0.289	0.014	1.31E-89	2.46884615384615e-89	10708	FALSE	G	-0.0025	0.0266	0.933	0.938098360655738	3301
FCRLB	Q6BAA4	ONC	1:161688764	1q23.3	chr1:161688764:C:G	rs61801180	G	C	0.05328	1.07E-24	1.234	0.1137	cis	2589	upstream_gene_variant		TRUE	C	G	0.751	0.028	8.54E-160	2.12776271186441e-159	10708	FALSE	C	-0.0469	0.052	0.372	0.488914285714286	3301
FCRLB	Q6BAA4	ONC	12:25892397	12p12.1	chr12:25892397:A:T	rs117744547	T	A	0.01332	1.79E-08	1.342	0.2343	trans	NA	intergenic										FALSE	A	0.0617	0.0743	0.407	0.516468965517241	3301
FGF5	P12034	INF	4:81174237	4q21.21	chr4:81174237:A:G	rs6534834	A	G	0.09611	8.83E-10	-0.5322	0.08512	cis	13516	regulatory_region_variant										FALSE	A	0.0057	0.0395	0.891	0.905767955801105	3301
FGF5	P12034	INF	4:81184341	4q21.21	chr4:81184341:A:T	rs16998073	A	T	0.37526	8.31E-34	0.5854	0.04469	cis	3412	upstream_gene_variant										FALSE	A	0.0238	0.0272	0.38	0.495886524822695	3301
FLT4	P35916	ONC	3:98406794	3q12.1	chr3:98406794:C:T	rs12493830	T	C	0.41701	1.13E-24	-0.5189	0.04786	trans	NA	intergenic		TRUE	T	C	0.399	0.013	1.90E-224	6.9825e-224	10708	TRUE	C	-0.6912	0.0225	1.38E-206	2.116e-205	3301
FLT4	P35916	ONC	9:136151579	9q34.2	chr9:136151579:T:TGGTGCAGGCGCAGGAAAAAATTGTGGCAATTCCTCA	9:136151579	TGGTGCAGGCGCAGGAAAAAATTGTGGCAATTCCTCA	T	0.17828	7.69E-09	-0.3808	0.06478	trans	NA	upstream_gene_variant		TRUE	D	I	-0.335	0.016	2.50E-98	4.96621621621622e-98	10708
FOLR3	P41439	ONC	11:71850156	11q13.4	chr11:71850156:C:CTA	rs139130389	C	CTA	0.1168	3.91E-91	1.471	0.05795	cis	24241	frameshift_variant		TRUE	D	I	-1.486	0.022	0.00E+00	0.00E+00	10708
FOLR3	P41439	ONC	11:71865383	11q13.4	chr11:71865383:A:G	rs143919748	G	A	0.02049	1.01E-13	1.505	0.1965	cis	39468	upstream_gene_variant		TRUE	A	G	1.329	0.038	2.86E-265	1.2012e-264	10708
FOLR3	P41439	ONC	11:71897255	11q13.4	chr11:71897255:C:T	rs3016432	C	T	0.44775	1.91E-09	-0.3408	0.05567	cis	71340	intron		TRUE	T	C	-0.161	0.014	6.80E-32	9.34205607476636e-32	10708
FOLR3	P41439	ONC	11:72169611	11q13.4	chr11:72169611:C:T	rs35404771	T	C	0.22131	2.00E-09	-0.4164	0.0681	cis	343696	intergenic		TRUE	T	C	0.104	0.017	1.90E-9	2.2344e-09	10708
GDF15	Q99988	CVDIII	10:65605424	10q21.3	chr10:65605424:G:T	rs192159301	G	T	0.02016	1.94E-08	0.893	0.1564	trans	NA	intron
GDF15	Q99988	CVDIII	3:11626070	3p25.3	chr3:11626070:A:T	rs73812500	A	T	0.01411	2.58E-09	1.101	0.1814	trans	NA	intron										FALSE	A	0.017	0.0946	0.851	0.879685393258427	3301								FALSE	A	0.1633	0.172	0.3424	0.3638	3394
GDF15	Q99988	CVDIII	4:170971323	4q33	chr4:170971323:A:C	rs150133535	A	C	0.01008	3.56E-08	1.287	0.2298	trans	NA	intergenic										FALSE	A	-0.0179	0.1119	0.871	0.895329608938548	3301
GDF15	Q99988	CVDIII	8:30694124	8p12	chr8:30694124:A:G	rs148832452	G	A	0.01109	3.14E-08	1.24	0.2205	trans	NA	intron										FALSE	A	0.024	0.0997	0.813	0.859724137931034	3301
GDF2	Q9UK05	CVDII	4:187163612	4q35.2	chr4:187163612:G:T	rs4253271	G	T	0.47988	2.56E-08	0.3199	0.05652	trans	NA	intron
GIF	P27352	CVDII	6:119950112	6q22.31	chr6:119950112:C:CATA	rs72549845	C	CATA	0.31489	1.85E-12	-0.4596	0.06357	trans	NA	intergenic		TRUE	D	I	0.459	0.014	2.48E-222	8.89170731707317e-222	10708
GLO1	Q04760	CVDII	16:88184472	16q24.2	chr16:88184472:C:T	rs9927301	C	T	0.0161	2.68E-08	1.354	0.2395	trans	NA	intergenic										FALSE	C	-0.1543	0.0866	0.0741	0.123949090909091	3301
GLO1	Q04760	CVDII	6:38650628	6p21.2	chr6:38650628:G:T	rs4746	T	G	0.37928	2.46E-12	-0.4256	0.05922	cis	20289	missense		FALSE	T	G	-0.034	0.013	0.0085	0.00898920863309353	10708	FALSE	T	0.0155	0.0247	0.525	0.6	3301
GPC1	P35052	ONC	2:241405479	2q37.3	chr2:241405479:C:T	rs1126920	C	T	0.19262	2.08E-16	0.5682	0.06672	cis	30391	missense		TRUE	T	C	0.582	0.020	1.23E-181	3.6162e-181	10708	TRUE	T	0.4068	0.0395	7.94e-25	2.60885714285714e-24	3301
GPNMB	Q14956	ONC	7:23306141	7p15.3	chr7:23306141:A:G	rs75801644	G	A	0.01025	2.62E-09	-1.263	0.2081	cis	30555	missense										FALSE	A	0.2424	0.0828	0.00347	0.00679234042553191	3301
GRN	P28799	CVDIII	1:109818158	1p13.3	chr1:109818158:C:CT	rs3832016	C	CT	0.24093	1.12E-18	0.5916	0.0644	trans	NA	3_prime_UTR_variant		TRUE	D	I	-0.849	0.014	0.00E+00	0.00E+00	10708	TRUE	CT	0.8213	0.0270	9.55e-203	1.35169230769231e-201	3301
GZMB	P10144	ONC	14:25100933	14q12	chr14:25100933:C:T	rs6573911	C	T	0.1998	7.63E-10	-0.4451	0.07091	cis	2540	3_prime_UTR_variant	rs2236338 missense variant	FALSE	T	C	0.105	0.015	1.09E-11	1.3133606557377e-11	10708	TRUE	C	0.9772	0.0252	0.00E+00	0.00E+00	3301
HAVCR1	Q96D42	CVDII	2:4981785	2p25.2	chr2:4981785:A:G	rs12621874	G	A	0.32294	1.11E-08	0.2901	0.04992	trans	NA	intergenic										FALSE	A	-0.0415	0.0264	0.115	0.184	3301
HAVCR1	Q96D42	CVDII	5:156479204	5q33.3	chr5:156479204:C:T	rs2279804	C	T	0.4336	3.94E-14	-0.3602	0.04623	cis	6926	intron		TRUE	T	C	-0.336	0.012	1.56E-162	4.02315789473684e-162	10708	TRUE	T	-0.3681	0.0238	7.08E-54	4.20232258064516e-53	3301								TRUE	T	-0.4541	0.0224	5.155E-86	4.38175e-85	3394
HAVCR1	Q96D42	CVDII	6:100765026	6q16.3	chr6:100765026:C:T	rs148515637	T	C	0.01207	3.46E-08	1.211	0.216	trans	NA	intergenic										FALSE	C	0.1072	0.1585	0.501	0.594735483870968	3301
HSPB1	P04792	CVDII	7:75927125	7q11.23	chr7:75927125:A:G	rs2908201	A	G	0.27465	2.30E-16	-0.5516	0.06492	cis	4736	upstream_gene_variant		TRUE	A	G	0.640	0.013	0.00E+00	0.00E+00	10708															TRUE	G	-0.2664	0.0322	2.047E-16	2.89991666666667e-16	3394
ICAM2	P13598	CVDIII	3:98406794	3q12.1	chr3:98406794:C:T	rs12493830	T	C	0.41331	4.24E-30	-0.687	0.05632	trans	NA	intergenic										TRUE	C	-0.058	0.0255	0.0229	0.0417188118811881	3301
ICAM2	P13598	CVDIII	9:136141870	9q34.2	chr9:136141870:C:T	9:136141870	C	T	0.18044	3.57E-31	-0.8676	0.06964	trans	NA	intron		TRUE	T	C	-0.235	0.018	1.66E-40	2.39235294117647e-40	9.682	TRUE	C	0.2387	0.032	8.32E-14	2.25129411764706e-13	3301
ICAM2	P13598	CVDIII	9:136312074	9q34.2	chr9:136312074:G:T	rs28479961	G	T	0.28528	4.13E-12	0.4632	0.06516	trans	NA	intron		TRUE	T	G	0.071	0.018	8.39E-5	9.41473282442748e-05	10708	FALSE	G	-0.0552	0.0324	0.0891	0.145083185840708	3301
ICOSLG	O75144	ONC	12:40613004	12q12	chr12:40613004:A:C	rs188934822	C	A	0.0123	1.74E-08	-1.255	0.2189	trans	NA	intron
ICOSLG	O75144	ONC	2:66907537	2p14	chr2:66907537:A:C	rs138361828	A	C	0.01639	8.32E-09	1.109	0.1891	trans	NA	intron										FALSE	A	-0.1653	0.1497	0.269	0.380955723076923	3301
ICOSLG	O75144	ONC	21:45659445	21q22.3	chr21:45659445:C:T	rs420726	T	C	0.48873	6.62E-13	-0.3393	0.04594	cis	1404	intron										FALSE	C	0.1307	0.0261	5.62e-07	1.27664197530864e-06	3301
IDUA	P35475	CVDII	4:1009420	4p16.3	chr4:1009420:C:T	rs34869253	T	C	0.37022	1.05E-09	0.377	0.06059	cis	28635	intron		TRUE	T	C	-0.362	0.013	5.53E-159	1.35485e-158	10708	TRUE	C	0.4176	0.0247	3.72E-64	2.53511111111111e-63	3301
IDUA	P35475	CVDII	4:983060	4p16.3	chr4:983060:C:T	rs3796622	T	C	0.38732	3.16E-24	0.5994	0.05595	cis	2275	missense		TRUE	T	C	-0.579	0.013	0.00E+00	0.00E+00	10708	TRUE	C	0.6031	0.0234	1.2E-146	1.472e-145	3301
IDUA	P35475	CVDII	4:996675	4p16.3	chr4:996675:A:C	4:996675	C	A	0.03924	3.78E-10	-0.983	0.1538	cis	15890	missense
IKBKG	Q9Y6K9	CVDII	13:53020105	13q14.3	chr13:53020105:G:T	rs188285518	G	T	0.0186	3.55E-09	1.224	0.2036	trans	NA	intron
IL10	P22301	INF	3:5442857	3p26.1	chr3:5442857:A:G	rs7635144	G	A	0.45706	7.17E-09	0.3249	0.05515	trans	NA	intergenic										FALSE	A	-0.0096	0.0251	0.708	0.775428571428571	3301	FALSE	A	-0.03629	0.04485	0.4186	0.6279	1000
IL10RA	Q13651	INF	1:169010719	1q24.2	chr1:169010719:C:T	rs115926383	C	T	0.0184	6.54E-09	1.233	0.2087	trans	NA	intron		FALSE	T	C	-0.115	0.054	0.0350	0.0354827586206897	10708
IL10RB	Q08334	INF	21:34661760	21q22.11	chr21:34661760:C:T	rs2843696	C	T	0.43252	1.21E-21	0.5068	0.05054	cis	23097	intron		TRUE	T	C	0.128	0.014	8.79E-21	1.11390517241379e-20	10708	TRUE	C	-0.0569	0.0256	0.0263	0.0469825242718447	3301
IL12B	P29460	INF	3:188080163	3q28	chr3:188080163:C:G	rs9842232	C	G	0.45092	1.46E-09	0.3519	0.05705	trans	NA	intron		TRUE	C	G	-0.210	0.013	4.16E-56	6.43705263157895e-56	10708	FALSE	C	-0.048	0.0252	0.0575	0.097962962962963	3301
IL12B	P29460	INF	5:158767333	5q33.3	chr5:158767333:A:G	rs10043720	A	G	0.27096	1.13E-11	0.4246	0.06103	cis	9438	intron		TRUE	A	G	-0.489	0.014	1.18E-277	5.10176470588235e-277	10708	FALSE	A	-0.0396	0.0267	0.138	0.209851239669422	3301
IL15RA	Q13261	INF	10:6002368	10p15.1	chr10:6002368:G:T	rs2228059	T	G	0.46728	2.47E-15	-0.3826	0.04677	cis	17782	missense		TRUE	T	G	0.060	0.013	3.79E-6	4.31883720930233e-06	10708	TRUE	T	0.0853	0.0247	0.00055	0.0011	3301
IL15RA	Q13261	INF	5:18489985	5p14.3	chr5:18489985:A:C	rs183994388	A	C	0.01329	4.15E-08	1.208	0.2167	trans	NA	intergenic
IL16	Q14005	CVDII	15:81589648	15q25.1	chr15:81589648:C:G	rs4778890	C	G	0.05131	5.17E-17	-0.8911	0.1025	cis	137732	intron		TRUE	C	G	1.053	0.024	0.00E+00	0.00E+00	10708	TRUE	C	0.6383	0.0448	5.50e-46	2.59487179487179e-45	3301								TRUE	C	0.9463	0.0558	6.33e-62	2.39133333333333e-61	3394
IL17D	Q8TAD2	CVDII	13:21188855	13q12.11	chr13:21188855:C:T	rs7998361	T	C	0.26962	2.26E-11	-0.3508	0.05124	cis	87411	intron		TRUE	T	C	0.033	0.015	0.0276	0.028175	10708	FALSE	C	-0.0058	0.0282	0.832	0.869818181818182	3301
IL17D	Q8TAD2	CVDII	7:61058163	7q11.1	chr7:61058163:A:G	rs188444511	G	A	0.04527	2.44E-08	0.6568	0.1159	trans	NA	intergenic
IL17RA	Q96F46	CVDIII	22:17581838	22q11.1	chr22:17581838:A:C	rs2241044	A	C	0.48286	1.52E-09	-0.3783	0.06142	cis	15994	intron		TRUE	A	C	0.243	0.013	3.67E-72	6.49987951807229e-72	10708	TRUE	A	0.3012	0.0259	3.47E-31	1.25192156862745e-30	3301
IL17RA	Q96F46	CVDIII	22:17586583	22q11.1	chr22:17586583:C:G	rs2241047	C	G	0.48185	1.64E-62	0.8994	0.04648	cis	20739	intron		TRUE	C	G	-0.805	0.011	0.00E+00	0.00E+00	10708	TRUE	C	-0.9061	0.0195	0.00E+00	0.00E+00	3301
IL17RA	Q96F46	CVDIII	22:17588305	22q11.1	chr22:17588305:A:T	rs879574	T	A	0.125	2.45E-13	-0.6719	0.08925	cis	22461	intron		TRUE	A	T	-0.769	0.020	2.13E-319	1.04370873618317e-318	10708	TRUE	A	-0.8027	0.0353	1.02E-114	1.04266666666667e-113	3301
IL17RA	Q96F46	CVDIII	22:17605197	22q11.1	chr22:17605197:C:G	rs62237787	G	C	0.22077	8.84E-14	0.5392	0.07025	cis	39353	intron		TRUE	C	G	0.631	0.015	0.00E+00	0.00E+00	10708	TRUE	C	0.7398	0.0259	1.62E-179	2.12914285714286e-178	3301
IL18	Q14116_inf	INF	2:32317550	2p22.3	chr2:32317550:C:T	rs3769606	T	C	0.37935	5.96E-09	-0.3588	0.06058	trans	NA	intron
IL18R1	Q13478	INF	2:102911057	2q12.1	chr2:102911057:C:T	rs6543113	C	T	0.18303	2.60E-17	-0.6072	0.06908	cis	16932	intergenic		TRUE	T	C	-0.255	0.014	8.07E-72	1.41225e-71	10708	TRUE	C	0.3158	0.0271	2.57e-31	9.4576e-31	3301	TRUE	C	0.3962	0.04851	9.467E-16	4.970175e-15	1000
IL18R1	Q13478	INF	2:102987213	2q12.1	chr2:102987213:A:G	rs11465597	A	G	0.10225	9.52E-12	-0.6087	0.08717	cis	59224	intron		TRUE	A	G	0.405	0.021	7.57E-80	1.37381481481481e-79	10708	TRUE	A	0.5405	0.0395	1.35e-42	5.91428571428571e-42	3301
IL18R1	Q13478	INF	2:103003043	2q12.1	chr2:103003043:C:T	rs2241117	T	C	0.26483	1.72E-51	-0.9056	0.05309	cis	75054	intron		TRUE	T	C	0.640	0.014	0.00E+00	0.00E+00	10708	TRUE	T	0.9076	0.0258	5.37e-271	9.8808e-270	3301
IL18R1	Q13478	INF	2:103088777	2q12.1	chr2:103088777:C:T	rs1403552	C	T	0.19734	2.50E-09	-0.4254	0.07003	cis	160788	upstream_gene_variant		TRUE	T	C	-0.168	0.017	3.92E-23	5.01078260869565e-23	10708	TRUE	T	-0.2116	0.0327	1.0e-10	2.48648648648649e-10	3301
IL1R1	P14778	CVDIII	3:98363583	3q12.1	chr3:98363583:A:C	rs4589880	C	A	0.39415	1.80E-08	-0.3382	0.05908	trans	NA	regulatory_region_variant		TRUE	A	C	-0.144	0.013	1.72E-27	2.2575e-27	10708	TRUE	A	-0.1229	0.0257	1.74E-06	3.85734939759036e-06	3301	TRUE	A	-0.1149	0.04209	0.006455	0.0123231818181818	1000
IL1R2	P27930	CVDIII	14:78136231	14q24.3	chr14:78136231:G:GA	rs58345358	G	GA	0.18283	4.34E-08	0.4271	0.07677	trans	NA	downstream_gene_variant										FALSE	G	0.0368	0.0334	0.2691535	0.380955723076923	3301
IL1R2	P27930	CVDIII	2:102616154	2q11.2	chr2:102616154:G:T	rs2310170	T	G	0.49194	8.89E-22	-0.5432	0.054	cis	7848	intron		TRUE	T	G	0.436	0.013	4.59E-255	1.77560526315789e-254	10708	TRUE	G	-0.3997	0.0243	6.46E-61	4.24514285714286e-60	3301
IL1RL1	Q01638	CVDIII	2:102931826	2q12.1	chr2:102931826:C:G	rs13020553	C	G	0.37702	1.26E-24	-0.5855	0.05412	cis	3864	intron		TRUE	C	G	0.738	0.011	0.00E+00	0.00E+00	10708	TRUE	C	0.8048	0.0211	8.50999913219734E-318	1.73982203382555e-316	3301								TRUE	C	0.5789	0.0226	6.628E-132	1.12676e-130	3394
IL1RL1	Q01638	CVDIII	2:102957291	2q12.1	chr2:102957291:A:G	rs13029918	A	G	0.02218	3.80E-13	-1.378	0.1846	cis	29329	splice_donor_region_variant		TRUE	A	G	1.298	0.038	1.04E-257	4.13189189189189e-257	10708	TRUE	A	1.281	0.0695	6.61E-76	5.06766666666667e-75	3301								TRUE	A	1.429	0.0877	1.763E-57	4.61092307692308e-57	3394
IL1RL2	Q9HB29	CVDII	2:102816695	2q12.1	chr2:102816695:C:T	rs12474258	C	T	0.41247	3.26E-16	-0.4592	0.05434	cis	13262	intron		TRUE	T	C	-0.243	0.014	1.21E-70	2.04448275862069e-70	10708	TRUE	C	0.2063	0.0251	1.91E-16	5.40676923076923e-16	3301
IL27.EBI3	Q8NEV9_Q14213	CVDII	19:4255456	19p13.3	chr19:4255456:A:G	rs56075200	G	A	0.32193	8.62E-35	-0.7104	0.05335	cis	25961	intron										FALSE	A	-0.047	0.0271	8.32e-02	0.136685714285714	3301								TRUE	A	-0.5033	0.0268	6.752E-75	2.8696e-74	3394
IL2RA	P01589	CVDIII	10:6095928	10p15.1	chr10:6095928:A:C	rs12722497	C	A	0.10383	1.73E-23	0.8951	0.08509	cis	8360	intron		TRUE	A	C	0.162	0.024	2.65E-11	3.16707317073171e-11	10708	FALSE	C	0.0147	0.0421	0.724	0.788260355029586	3301
IL2RA	P01589	CVDIII	10:6099045	10p15.1	chr10:6099045:C:T	rs2104286	T	C	0.25	4.07E-16	-0.5247	0.0623	cis	5243	intron		TRUE	T	C	0.051	0.016	0.0015	0.0016455223880597	9.682	FALSE	T	0.0182	0.0279	0.513	0.6	3301	FALSE	T	0.05385	0.0509	0.2903	0.468946153846154	1000
IL6R	P08887	CVDIII	1:154342517	1q21.3	chr1:154342517:C:T	rs79438587	C	T	0.15423	9.60E-09	0.4806	0.08233	cis	35152	intergenic		TRUE	T	C	0.437	0.019	1.59E-122	3.339e-122	10708	TRUE	C	-0.405	0.0338	4.07E-33	1.56016666666667e-32	3301								TRUE	C	-0.4932	0.0609	7.399E-16	1.006264e-15	3394
IL6R	P08887	CVDIII	1:154391882	1q21.3	chr1:154391882:A:G	rs35717427	G	A	0.12298	3.75E-11	0.6088	0.08997	cis	14213	intron		TRUE	A	G	0.557	0.020	7.92E-172	2.19667924528302e-171	10708	TRUE	A	0.5526	0.0359	1.41e-53	8.1075e-53	3301								TRUE	A	0.57	0.0396	1.485E-45	3.155625e-45	3394
IL6R	P08887	CVDIII	1:154394297	1q21.3	chr1:154394297:A:G	rs7525477	G	A	0.49698	6.68E-12	-0.4094	0.05819	cis	16628	intron		TRUE	A	G	-0.344	0.014	7.85E-130	1.69698529411765e-129	10708	TRUE	A	-0.3502	0.0261	4.79E-41	2.00309090909091e-40	3301								TRUE	A	-0.6356	0.0326	3.996E-80	2.2644e-79	3394
IL6R	P08887	CVDIII	1:154426970	1q21.3	chr1:154426970:A:C	rs2228145	A	C	0.3498	1.04E-106	1.127	0.03945	cis	49301	missense		TRUE	A	C	-1.135	0.008	0.00E+00	0.00E+00	10708	TRUE	A	-1.114	0.0157	0.00E+00	0.00E+00	3301								TRUE	A	-0.8092	0.0212	2.253E-265	7.6602e-264	3394
IL6R	P08887	CVDIII	1:154499246	1q21.3	chr1:154499246:A:G	rs78664422	G	A	0.14949	3.29E-14	-0.6398	0.08184	cis	121577	intron		TRUE	A	G	-0.630	0.017	9.26E-288	4.2538125e-287	10708	TRUE	A	-0.616	0.0307	2.69E-89	2.35695238095238e-88	3301								TRUE	A	-0.4524	0.0452	3.061E-23	4.95590476190476e-23	3394
IL6R	P08887	CVDIII	1:154516404	1q21.3	chr1:154516404:C:T	rs76289529	C	T	0.03125	6.19E-09	1.028	0.1738	cis	138735	intron		TRUE	T	C	0.771	0.036	4.12E-102	8.29643835616438e-102	10708	TRUE	C	-0.6686	0.0678	6.31e-23	2.03691228070175e-22	3301
IL6R	P08887	CVDIII	1:154568086	1q21.3	chr1:154568086:A:C	rs11264224	A	C	0.16331	1.64E-09	0.4987	0.08115	cis	190417	intron		TRUE	A	C	-0.465	0.018	8.18E-144	1.84993846153846e-143	10708	TRUE	A	-0.4576	0.0336	3.89E-42	1.66455813953488e-41	3301								TRUE	A	-0.6532	0.04	1.215E-57	3.4425e-57	3394
IL6R	P08887	CVDIII	1:154642224	1q21.3	chr1:154642224:C:T	rs60517797	T	C	0.13508	6.90E-11	-0.5984	0.08973	cis	264555	TF_binding_site_variant		TRUE	T	C	0.500	0.024	7.77E-94	1.52292e-93	10708	TRUE	C	-0.4125	0.0439	5.62e-21	1.72346666666667e-20	3301
IL6R	P08887	CVDIII	1:154704595	1q21.3	chr1:154704595:A:G	rs925042	A	G	0.4627	2.64E-08	0.3322	0.05874	cis	326926	intron										FALSE	G	0.0471	0.0256	0.0661	0.111581651376147	3301
IL7	P13232	INF	4:43112603	4p13	chr4:43112603:G:T	rs12498763	G	T	0.32311	2.32E-08	0.3333	0.05868	trans	NA	intergenic										FALSE	G	0.0183	0.0263	0.49	0.593157894736842	3301
ITGB2	P05107	CVDIII	11:77028713	11q13.5	chr11:77028713:A:G	rs141335039	G	A	0.06855	2.69E-08	0.5806	0.1027	trans	NA	downstream_gene_variant
ITGB5	P18084	ONC	13:51907681	13q14.3	chr13:51907681:A:G	rs77952792	G	A	0.01025	2.91E-08	1.381	0.2449	trans	NA	upstream_gene_variant
ITGB5	P18084	ONC	13:53020105	13q14.3	chr13:53020105:G:T	rs188285518	G	T	0.01895	2.11E-08	1.049	0.1841	trans	NA	intron
KDR	P35968	ONC	4:55972946	4q12	chr4:55972946:A:G	rs34231037	A	G	0.02971	9.71E-15	-1.094	0.1369	cis	18810	missense		TRUE	A	G	1.122	0.038	2.04E-186	6.12e-186	9.682	TRUE	A	1.153	0.0649	1.05E-70	7.728e-70	3301	TRUE	A	1.165	0.1209	4.55E-21	3.4027e-20	1000
KLK11	Q9UBX7	ONC	19:51523002	19q13.41	chr19:51523002:C:G	rs10425377	G	C	0.25512	4.45E-09	-0.3668	0.06138	cis	8293	5_prime_UTR_variant		TRUE	C	G	-0.506	0.016	5.04E-222	1.72297674418605e-221	10708	TRUE	C	-0.3192	0.03	2e-26	6.81481481481481e-26	3301								TRUE	C	-0.7707	0.0467	7.119E-59	2.42046e-58	3394
KLK11	Q9UBX7	ONC	19:51527970	19q13.41	chr19:51527970:C:T	rs117268623	C	T	0.02664	4.71E-19	-1.43	0.1538	cis	3325	missense																								TRUE	C	1.181	0.0716	8.697E-59	2.68816363636364e-58	3394
KLK13	Q9UKR3	ONC	19:51539606	19q13.41	chr19:51539606:C:G	rs3760744	C	G	0.30888	5.73E-14	-0.4292	0.05543	cis	28765	upstream_gene_variant		TRUE	C	G	0.400	0.014	5.86E-189	1.8328085106383e-188	10708
KLK14	Q9P0G3	ONC	19:51579646	19q13.41	chr19:51579646:C:T	rs2569488	T	C	0.28381	3.63E-18	0.559	0.06181	cis	7856	downstream_gene_variant		TRUE	T	C	-0.150	0.014	5.40E-28	7.15135135135135e-28	10708	TRUE	C	0.5238	0.0250	2.14e-97	1.9688e-96	3301
KLK8	O60259	ONC	19:51504808	19q13.41	chr19:51504808:A:G	rs74705037	G	A	0.01537	3.70E-08	1.236	0.2209	cis	1159	5_prime_UTR_variant		TRUE	A	G	0.847	0.033	4.20E-150	9.8e-150	10708	TRUE	A	0.9287	0.0579	6.31E-58	3.87013333333333e-57	3301
LDLR	P01130	CVDIII	19:45412079	19q13.32	chr19:45412079:C:T	rs7412	C	T	0.10685	1.64E-08	0.5378	0.09366	trans	NA	missense										FALSE	C	0.0058	0.0465	0.891	0.905767955801105	3301
LGALS3	P17931	CVDIII	14:55586587	14q22.3	chr14:55586587:C:T	rs8007620	T	C	0.46774	2.85E-19	-0.4727	0.05051	cis	4241	upstream_gene_variant		TRUE	T	C	0.335	0.013	7.22E-152	1.71183870967742e-151	10708															TRUE	C	-0.3619	0.0415	4.358E-18	6.73509090909091e-18	3394
LGALS3	P17931	CVDIII	14:55681010	14q22.3	chr14:55681010:A:C	rs113988581	C	A	0.06351	9.74E-11	-0.7008	0.106	cis	90182	intergenic		TRUE	A	C	-0.761	0.022	1.05E-258	4.2875e-258	10708															TRUE	A	-1.074	0.0706	1.453E-50	3.52871428571429e-50	3394
LGALS3	P17931	CVDIII	4:103186625	4q24	chr4:103186625:A:AGGTTTG	rs144759444	AGGTTTG	A	0.03024	4.11E-09	0.9203	0.1537	trans	NA	intron
LGALS4	P56470	CVDIII	9:136146077	9q34.2	chr9:136146077:G:T	9:136146077	T	G	0.4254	3.33E-20	-0.4859	0.0505	trans	NA	intron		TRUE	T	G	0.073	0.013	6.12E-8	7.14e-08	10708	TRUE	T	0.0762	0.0273	0.00537	0.0101863917525773	3301
LGALS9	O00182	CVDII	17:25974600	17q11.2	chr17:25974600:A:AATTATT	rs113216780	A	AATTATT	0.23642	1.45E-17	-0.5175	0.05841	cis	17776	intron		TRUE	D	I	0.188	0.015	1.77E-34	2.478e-34	10708	TRUE	AATTATT	-0.2137	0.0289	1.51E-13	4.02666666666667e-13	3301
LIFR	P42702	INF	9:136149399	9q34.2	chr9:136149399:A:G	9:136149399	G	A	0.18098	2.44E-09	-0.4392	0.07224	trans	NA	intron		TRUE	A	G	-0.246	0.016	6.12E-53	9.37125e-53	10708	TRUE	A	-0.2942	0.0318	1.95E-20	5.88196721311475e-20	3301
LIFR	P42702	INF	9:84283578	9q21.32	chr9:84283578:G:GT	rs200387224	G	GT	0.01636	3.98E-08	1.223	0.2192	trans	NA	intron
LPL	P06858	CVDII	5:75821730	5q13.3	chr5:75821730:G:T	rs62361970	G	T	0.03722	3.67E-08	-0.822	0.1469	trans	NA	intron
LTA	P01374	INF	6:31325193	6p21.33	chr6:31325193:C:T	rs9266225	T	C	0.40184	1.70E-10	-0.3687	0.0565	cis	214638	non_coding_transcript_exon_variant		FALSE	T	C	-0.032	0.014	0.0194	0.0200830985915493	10708	FALSE	C	-0.0168	0.0266	0.525	0.6	3301
LTA	P01374	INF	6:31532193	6p21.33	chr6:31532193:A:G	rs3135043	G	A	0.40593	2.25E-12	-0.4082	0.05667	cis	7638	intergenic										FALSE	G	0.0151	0.0256	0.562	0.638320987654321	3301
LTA	P01374	INF	6:31540757	6p21.33	chr6:31540757:A:C	rs2229092	A	C	0.07055	1.56E-35	-1.291	0.0956	cis	926	missense										FALSE	A	-0.0475	0.0509	0.347	0.462666666666667	3301
LY9	Q9HBG7	ONC	1:160799274	1q23.3	chr1:160799274:A:G	rs11265492	G	A	0.21516	1.30E-19	0.5995	0.06335	cis	33410	downstream_gene_variant		TRUE	A	G	0.395	0.015	2.01E-149	4.61671875e-149	10708	TRUE	A	0.2208	0.0301	2.14E-13	5.62514285714286e-13	3301	TRUE	A	0.4182	0.05234	3.734E-15	1.56828e-14	1000
LYPD3	O95274	ONC	19:44027067	19q13.31	chr19:44027067:C:T	rs2682567	T	C	0.30533	4.57E-08	0.3242	0.05835	cis	57255	intron		TRUE	T	C	-0.189	0.016	3.60E-32	4.99245283018868e-32	10708	FALSE	C	0.0456	0.0299	0.129	0.201152542372881	3301
MERTK	Q12866	CVDII	2:112770798	2q13	chr2:112770798:C:T	rs4500955	T	C	0.32294	1.58E-10	-0.3647	0.05581	cis	114742	intron
MERTK	Q12866	CVDII	4:122441299	4q27	chr4:122441299:G:GT	rs11388118	G	GT	0.4004	2.62E-08	-0.3192	0.05644	trans	NA	intergenic
MIA	Q16674	ONC	15:75152480	15q24.1	chr15:75152480:A:G	rs78940327	G	A	0.05533	2.76E-08	0.713	0.1262	trans	NA	intron										FALSE	A	-0.0653	0.0604	0.282	0.393090909090909	3301
MIA	Q16674	ONC	19:41263403	19q13.2	chr19:41263403:A:G	rs2230694	A	G	0.08811	3.75E-36	1.163	0.08522	cis	14150	missense		TRUE	A	G	-1.385	0.022	0.00E+00	0.00E+00	10708
MIA	Q16674	ONC	19:41291119	19q13.2	chr19:41291119:A:G	rs17726276	G	A	0.46516	1.88E-08	-0.308	0.05386	cis	13566	intron		TRUE	A	G	-0.386	0.013	6.86E-195	2.19221739130435e-194	10708	TRUE	A	-0.3614	0.0237	1.2E-52	6.49411764705882e-52	3301
MIA	Q16674	ONC	3:139696209	3q23	chr3:139696209:A:G	rs6791621	A	G	0.29611	2.01E-08	-0.3318	0.05815	trans	NA	intron										FALSE	A	0.0357	0.0279	0.2	0.296774193548387	3301
MICA.MICB	Q29983_Q29980	ONC	6:30207360	6p22.1	chr6:30207360:T:TA	6:30207360	T	TA	0.12602	9.08E-09	0.5596	0.09567	trans	NA	intron										FALSE	T	0.3993	0.0323	3.89e-35	1.52289361702128e-34	3301
MICA.MICB	Q29983_Q29980	ONC	6:31164365	6p21.33	chr6:31164365:A:G	6:31164365	A	G	0.28304	5.41E-10	-0.4368	0.06895	cis	206991	non_coding_transcript_exon_variant										FALSE	A	-0.1161	0.0296	8.71E-05	0.000184211494252874	3301
MICA.MICB	Q29983_Q29980	ONC	6:31262727	6p21.33	chr6:31262727:C:T	rs76343304	C	T	0.07377	1.40E-10	0.7186	0.1096	cis	108629	non_coding_transcript_exon_variant	rs115667045 splice donor region variant									FALSE	C	-0.0446	0.0592	0.447	0.55572972972973	3301
MICA.MICB	Q29983_Q29980	ONC	6:31323233	6p21.33	chr6:31323233:A:G	rs709052	A	G	0.32889	1.68E-08	-0.3635	0.06333	cis	48123	synonymous_variant										FALSE	G	0.2131	0.0258	1.38E-16	3.9675e-16	3301
MICA.MICB	Q29983_Q29980	ONC	6:31324022	6p21.33	chr6:31324022:T:TCC	6:31324022	TCC	T	0.24898	4.57E-22	0.6394	0.06303	cis	47334	frameshift_variant
MICA.MICB	Q29983_Q29980	ONC	6:31325847	6p21.33	chr6:31325847:C:G	rs9266253	C	G	0.1332	3.71E-13	0.6352	0.08502	cis	45509	upstream_gene_variant										FALSE	C	-0.0292	0.0315	0.355	0.469928057553957	3301
MICA.MICB	Q29983_Q29980	ONC	6:31358749	6p21.33	chr6:31358749:C:T	rs2442734	T	C	0.43107	6.26E-22	-0.5581	0.05521	cis	12607	downstream_gene_variant										TRUE	T	0.1312	0.026	4.68E-07	1.0764e-06	3301
MICA.MICB	Q29983_Q29980	ONC	6:31370722	6p21.33	chr6:31370722:C:T	rs17200067	C	T	0.04303	3.19E-18	1.236	0.1364	cis	634	intron										TRUE	C	-0.2313	0.0826	0.00513	0.0098325	3301	TRUE	C	-0.349	0.1247	0.00522	0.010962	1000
MICA.MICB	Q29983_Q29980	ONC	6:31378022	6p21.33	chr6:31378022:C:T	rs9266806	T	C	0.2459	7.34E-17	-0.5495	0.0635	cis	6666	intron										FALSE	C	0.1476	0.0304	1.17E-06	2.62536585365854e-06	3301
MICA.MICB	Q29983_Q29980	ONC	6:31380943	6p21.33	chr6:31380943:A:G	rs3132467	G	A	0.29508	3.04E-68	-1.003	0.04871	cis	9587	intron
MICA.MICB	Q29983_Q29980	ONC	6:31430143	6p21.33	chr6:31430143:C:G	rs2255001	G	C	0.17725	4.60E-20	-0.7062	0.07364	cis	58787	intron										TRUE	C	-0.0919	0.0345	0.00776	0.0144226262626263	3301
MICA.MICB	Q29983_Q29980	ONC	6:32635092	6p21.32	chr6:32635092:A:C	rs9274569	C	A	0.40164	3.02E-09	0.3765	0.06232	trans	NA	intron										FALSE	A	-0.2101	0.0253	1.02E-16	2.97904761904762e-16	3301
MMP1	P03956	INF	11:102572031	11q22.2	chr11:102572031:T:TA	rs34278454	T	TA	0.49693	1.45E-10	-0.367	0.05602	cis	96860	intron		TRUE	D	I	0.219	0.013	1.82E-60	2.84617021276596e-60	10708
MMP1	P03956	INF	11:102572096	11q22.2	chr11:102572096:G:T	rs2846702	G	T	0.08896	8.89E-11	-0.6826	0.1029	cis	96795	intron		TRUE	T	G	-0.310	0.023	1.07E-42	1.55732673267327e-42	10708															TRUE	G	0.2305	0.0485	2.048E-06	2.57896296296296e-06	3394
MMP1	P03956	INF	11:102667446	11q22.2	chr11:102667446:C:CA	rs17879749	CA	C	0.04908	6.66E-15	-1.053	0.1308	cis	1445	frameshift_variant		TRUE	D	I	-0.809	0.057	1.70E-46	2.55e-46	10708
MMP1	P03956	INF	11:102713834	11q22.2	chr11:102713834:T:TA	rs11422799	T	TA	0.29755	6.43E-10	-0.3971	0.06297	cis	44943	intron		TRUE	D	I	0.540	0.013	0.00E+00	0.00E+00	10708
MMP10	P09238	INF	6:166240405	6q27	chr6:166240405:A:C	rs6940413	C	A	0.36912	7.96E-09	0.3567	0.06074	trans	NA	intron										FALSE	A	-0.019	0.0258	0.457	0.560586666666667	3301
MMP12	P39900	CVDII	11:102773998	11q22.2	chr11:102773998:G:T	rs72983568	T	G	0.19215	5.88E-21	-0.6174	0.06279	cis	28234	downstream_gene_variant		TRUE	T	G	0.420	0.017	1.23E-138	2.73954545454545e-138	10708	TRUE	G	-0.4704	0.0318	1.29E-49	6.78171428571429e-49	3301								TRUE	G	-0.7434	0.0387	3.644E-78	1.76994285714286e-77	3394
MMP3	P08254	CVDIII	11:102682285	11q22.2	chr11:102682285:G:T	rs1144397	T	G	0.43347	1.18E-20	-0.4584	0.04703	cis	32249	intron																	FALSE	G	0.01538	0.04504	0.7328	0.837236842105263	1000	TRUE	G	-0.4637	0.023	2.175E-85	1.479e-84	3394
MSLN	Q13421	ONC	16:810143	16p13.3	chr16:810143:A:G	rs3764246	A	G	0.32582	8.29E-42	0.7396	0.0495	cis	619	upstream_gene_variant		TRUE	A	G	-0.047	0.016	0.0036	0.00392	9.376	FALSE	G	-0.0058	0.028	0.832	0.869818181818182	3301
MSLN	Q13421	ONC	16:855342	16p13.3	chr16:855342:A:G	rs614048	A	G	0.48156	1.43E-13	0.4149	0.05451	cis	44580	upstream_gene_variant										FALSE	A	0.0185	0.027	0.49	0.593157894736842	3301
NT5E	P21589	ONC	6:86119401	6q14.3	chr6:86119401:C:T	rs589255	C	T	0.06762	2.13E-12	-0.7949	0.1102	cis	40408	intergenic		TRUE	T	C	-0.428	0.021	7.91E-92	1.51009090909091e-91	10708
NT5E	P21589	ONC	6:86184890	6q14.3	chr6:86184890:A:G	rs4235826	G	A	0.34836	1.22E-17	-0.4991	0.05616	cis	25081	intron		TRUE	A	G	-0.235	0.013	1.77E-70	2.95670454545455e-70	10708	FALSE	A	-0.0014	0.0263	0.9549926	0.9549926	3301
OSCAR	Q8IYS5	CVDII	19:54551115	19q13.42	chr19:54551115:G:T	rs10415777	G	T	0.45272	3.70E-17	-0.4851	0.05552	cis	54885	intron										FALSE	G	0.0367	0.0249	0.138	0.209851239669422	3301
OSCAR	Q8IYS5	CVDII	19:54592506	19q13.42	chr19:54592506:G:GAAAGGAAGGA	rs61416627	G	GAAAGGAAGGA	0.08569	1.46E-09	0.6024	0.0977	cis	13494	regulatory_region_variant		FALSE	D	I	0.055	0.022	0.0144	0.0150127659574468	9.376
PCSK9	Q8NBP7	CVDIII	10:68668442	10q21.3	chr10:68668442:A:T	rs10822940	A	T	0.10786	2.67E-08	0.4994	0.08835	trans	NA	intron
PCSK9	Q8NBP7	CVDIII	22:30836392	22q12.2	chr22:30836392:C:G	rs5753138	G	C	0.21976	4.97E-08	-0.3672	0.0663	trans	NA	downstream_gene_variant		FALSE	C	G	0.039	0.015	0.0083	0.00884130434782609	10708
PDCD1LG2	Q9BQ51	CVDII	3:98431986	3q12.1	chr3:98431986:C:T	rs10935480	C	T	0.43058	9.84E-16	-0.4757	0.0573	trans	NA	downstream_gene_variant		TRUE	T	C	-0.190	0.013	8.53E-45	1.26657575757576e-44	10708	TRUE	C	0.141	0.0252	2.09E-08	5.06e-08	3301	TRUE	C	0.2004	0.04394	5.717E-06	1.33396666666667e-05	1000
PDCD1LG2	Q9BQ51	CVDII	9:5514839	9p24.1	chr9:5514839:C:T	rs2381282	T	C	0.40121	8.26E-20	0.5111	0.05375	cis	4294	intron		TRUE	T	C	-0.425	0.013	4.00E-222	1.4e-221	10708	TRUE	C	0.354	0.0241	6.31E-49	3.13794594594595e-48	3301
PLAT	P00750	CVDIII	3:183166262	3q27.1	chr3:183166262:C:G	rs4859193	C	G	0.27016	5.25E-09	-0.3401	0.05721	trans	NA	intron																								FALSE	C	-0.0487	0.0316	0.1227	0.13906	3394
PLAU	P00749_cvd3	CVDIII	10:75672059	10q22.2	chr10:75672059:A:G	rs55744193	G	A	0.01815	1.27E-08	-1.236	0.2136	cis	3124	missense										TRUE	A	-1.359	0.1493	9.12E-20	2.70658064516129e-19	3301
PLAU	P00749_inf	INF	11:132809508	11q25	chr11:132809508:C:T	rs10791263	T	C	0.16973	1.43E-08	-0.4191	0.07266	trans	NA	intron										FALSE	C	-0.0529	0.0332	0.112	0.180771929824561	3301	FALSE	C	-0.02681	0.05959	0.6529	0.837236842105263	1000
PODXL	O00592	ONC	9:136149399	9q34.2	chr9:136149399:A:G	9:136149399	G	A	0.1793	1.37E-16	-0.5689	0.06638	trans	NA	intron										FALSE	A	0.0219	0.0322	0.501	0.594735483870968	3301
PON3	Q15166	CVDIII	7:94983354	7q21.3	chr7:94983354:C:T	rs10953142	C	T	0.35585	5.32E-11	-0.3874	0.05772	cis	42326	intron
PON3	Q15166	CVDIII	7:95025744	7q21.3	chr7:95025744:C:T	rs149867961	T	C	0.0252	9.99E-10	-1.168	0.1875	cis	64	upstream_gene_variant
PRSS27	Q9BQR3	CVDII	19:49206108	19q13.33	chr19:49206108:C:G	rs679574	C	G	0.34105	5.69E-11	0.4168	0.0622	trans	NA	intron		TRUE	C	G	-0.502	0.013	0.00E+00	0.00E+00	10708								FALSE	C	-0.00206	0.04554	0.9639	0.9819	1000
PTX3	P26022	CVDII	10:7743781	10p14	chr10:7743781:C:T	rs113808467	T	C	0.05835	1.91E-16	-1.004	0.1178	trans	NA	upstream_gene_variant										FALSE	C	0.0343	0.0541	0.525	0.6	3301
REN	P00797	CVDII	8:80817560	8q21.13	chr8:80817560:C:T	rs13270296	C	T	0.3501	1.98E-08	-0.3362	0.0589	trans	NA	intergenic										FALSE	C	-0.0168	0.0262	0.525	0.6	3301
RET	P07949	ONC	10:43358154	10q11.21	chr10:43358154:A:T	rs788290	T	A	0.38706	3.45E-09	-0.3159	0.05248	cis	214321	intergenic		TRUE	A	T	-0.348	0.013	3.07E-160	7.78086206896552e-160	10708	TRUE	T	0.1737	0.0252	5.62E-12	1.43622222222222e-11	3301
RSPO3	Q9BXY4	ONC	6:20671282	6p22.3	chr6:20671282:A:G	rs12527373	A	G	0.0707	1.20E-08	0.5727	0.09874	trans	NA	intron		TRUE	A	G	-0.055	0.027	0.0445	0.0445	10708	FALSE	A	0.029	0.0527	0.589	0.660829268292683	3301
S100A11	P31949	ONC	1:4149304	1p36.32	chr1:4149304:A:G	rs7411603	A	G	0.10758	2.56E-08	-0.4048	0.07149	trans	NA	intergenic										FALSE	A	0.0324	0.0396	0.417	0.521959183673469	3301
S100A11	P31949	ONC	3:179674746	3q26.33	chr3:179674746:G:T	rs112277259	G	T	0.01127	2.98E-08	1.188	0.2109	trans	NA	intron										FALSE	G	0.023	0.0699	0.741	0.802023529411765	3301
S100A12	P80511	INF	1:149252761	1q21.2	chr1:149252761:C:T	rs141625582	C	T	0.01546	2.89E-09	1.223	0.2021	trans	NA	intron
SELE	P16581	CVDIII	9:136149709	9q34.2	chr9:136149709:A:AC	rs8176643	AC	A	0.18145	7.98E-36	-0.9222	0.06802	trans	NA	intron		TRUE	D	I	-1.099	0.013	0.00E+00	0.00E+00	10708
SELPLG	Q14242	CVDII	12:109005084	12q24.11	chr12:109005084:A:T	rs11114010	A	T	0.0171	3.23E-23	-2.187	0.2093	cis	22651	intergenic		TRUE	A	T	0.396	0.053	1.08E-13	1.31206611570248e-13	10708	TRUE	A	0.3626	0.0932	0.0001	0.000209090909090909	3301
SERPINA12	Q8IW75	CVDII	14:94941239	14q32.13	chr14:94941239:A:G	rs1956711	A	G	0.30282	7.18E-11	-0.4126	0.06193	cis	42942	intron		TRUE	A	G	0.229	0.015	2.89E-51	4.37969072164948e-51	10708	TRUE	G	-0.1322	0.0293	6.31E-06	1.38219047619048e-05	3301
SERPINA12	Q8IW75	CVDII	14:94971978	14q32.13	chr14:94971978:A:G	rs10145558	A	G	0.06338	1.22E-09	0.7207	0.1163	cis	12203	intron		TRUE	A	G	-0.603	0.022	1.81E-167	4.92722222222222e-167	10708	TRUE	A	-0.4279	0.0413	3.98E-25	1.33149090909091e-24	3301
SERPINA12	Q8IW75	CVDII	14:95005153	14q32.13	chr14:95005153:C:T	rs4900236	C	T	0.22837	1.64E-41	0.8451	0.05692	cis	20972	intergenic		TRUE	T	C	0.614	0.015	0.00E+00	0.00E+00	10708	TRUE	C	-0.3137	0.0289	2.04E-27	7.0822641509434e-27	3301
SFTPD	P35247	CVDIII	10:52489828	10q11.23	chr10:52489828:C:CA	rs199650481	CA	C	0.05343	4.19E-08	-0.7425	0.1333	trans	NA	upstream_gene_variant
SFTPD	P35247	CVDIII	10:81374457	10q22.3	chr10:81374457:C:T	rs4253536	T	C	0.0877	5.18E-13	-0.739	0.0996	cis	367913	3_prime_UTR_variant		TRUE	T	C	0.450	0.025	8.44E-71	1.4426511627907e-70	10708	FALSE	C	0.0908	0.0463	0.0501	0.0869660377358491	3301
SFTPD	P35247	CVDIII	10:81706324	10q22.3	chr10:81706324:A:G	rs721917	A	G	0.45766	5.21E-25	-0.5826	0.05336	cis	36046	missense		FALSE	A	G	-0.090	0.014	3.23E-10	3.82911290322581e-10	9.682	FALSE	G	0.0099	0.025	0.692	0.762443113772455	3301
SFTPD	P35247	CVDIII	10:81716293	10q22.3	chr10:81716293:A:G	rs144420336	G	A	0.07964	2.90E-19	0.9692	0.1036	cis	26077	intron		TRUE	A	G	0.451	0.026	4.60E-66	7.35e-66	10708	FALSE	A	0.041	0.0502	0.417	0.521959183673469	3301
SFTPD	P35247	CVDIII	10:89075051	10q23.2	chr10:89075051:C:CT	10:89075051	CT	C	0.04747	2.12E-09	0.8516	0.1396	trans	NA	intron
SIRPA	P78324	CVDIII	20:1552430	20p13	chr20:1552430:C:T	rs2253427	T	C	0.2006	6.88E-12	-0.4868	0.06925	cis	322724	missense		FALSE	T	C	-0.044	0.016	0.0059	0.00633065693430657	10708	FALSE	C	0.0793	0.0297	0.00759	0.014250612244898	3301
SIRPA	P78324	CVDIII	20:1874785	20p13	chr20:1874785:C:T	rs9679973	C	T	0.09173	5.08E-09	0.5706	0.09591	cis	369	upstream_gene_variant		TRUE	T	C	0.440	0.037	1.00E-31	1.36111111111111e-31	10708
SIRPA	P78324	CVDIII	20:1877150	20p13	chr20:1877150:A:G	rs1884565	A	G	0.4879	1.11E-10	-0.364	0.05521	cis	1996	intron		TRUE	A	G	0.411	0.014	1.38E-180	3.97764705882353e-180	10708	TRUE	A	0.3703	0.0256	2.09E-47	1.012e-46	3301
SIRPA	P78324	CVDIII	20:1893121	20p13	chr20:1893121:A:G	rs1569960	G	A	0.34173	2.67E-106	-1.057	0.0371	cis	17967	intron		TRUE	A	G	-1.195	0.008	0.00E+00	0.00E+00	10708	TRUE	A	-1.203	0.0154	0.00E+00	0.00+00	3301
SIRT2	Q8IXJ6	INF	16:88184472	16q24.2	chr16:88184472:C:T	rs9927301	C	T	0.01534	1.94E-08	1.358	0.2377	trans	NA	intergenic		FALSE	T	C	-0.100	0.049	0.0432	0.0434958904109589	10708	FALSE	C	-0.081	0.0866	0.347	0.462666666666667	3301
SLAMF7	Q9NQ25	CVDII	1:160711477	1q23.3	chr1:160711477:C:T	rs3766370	C	T	0.30181	7.70E-21	-0.5707	0.05824	cis	2440	intron		TRUE	T	C	-0.718	0.013	0.00E+00	0.00E+00	10708	TRUE	C	0.7271	0.0234	1.62E-211	2.70981818181818e-210	3301
SLAMF7	Q9NQ25	CVDII	1:160926292	1q23.3	chr1:160926292:C:T	rs35112454	T	C	0.1338	1.78E-08	-0.4745	0.08286	cis	217255	upstream_gene_variant		TRUE	T	C	0.478	0.017	9.02E-173	2.54988461538462e-172	10708	TRUE	C	-0.459	0.0299	5.13E-53	2.86036363636364e-52	3301
SMAD5	Q99717	ONC	7:5817969	7p22.1	chr7:5817969:C:T	rs150837969	C	T	0.01127	2.05E-08	-1.035	0.1816	trans	NA	intron
STAMBP	O95630	INF	13:53020105	13q14.3	chr13:53020105:G:T	rs188285518	G	T	0.01891	2.02E-08	1.208	0.2117	trans	NA	intron
STAMBP	O95630	INF	16:88184472	16q24.2	chr16:88184472:C:T	rs9927301	C	T	0.01534	6.75E-09	1.391	0.2357	trans	NA	intergenic
SULT1A1	P50225	INF	16:28595989	16p11.2	chr16:28595989:A:G	rs138534121	A	G	0.08384	3.10E-11	0.707	0.104	cis	38957	intron
SULT1A1	P50225	INF	16:28617057	16p11.2	chr16:28617057:A:G	rs1042157	G	A	0.4498	2.33E-08	-0.348	0.06128	cis	17889	3_prime_UTR_variant	rs9282861 missense variant
TEK	Q02763	CVDII	5:93121721	5q15	chr5:93121721:C:T	rs2344918	C	T	0.02716	2.41E-08	-1.035	0.1825	trans	NA	intron										FALSE	C	-0.0962	0.0483	4.68e-02	0.0820114285714286	3301								FALSE	C	0.0202	0.0652	0.7564	0.7564	3394
TEK	Q02763	CVDII	9:136182475	9q34.2	chr9:136182475:A:G	rs75444660	A	G	0.18612	6.60E-16	0.6396	0.07654	trans	NA	upstream_gene_variant		TRUE	A	G	-0.605	0.030	5.99E-93	1.15859210526316e-92	10708	TRUE	A	-0.5357	0.0547	1.10e-22	3.48965517241379e-22	3301								TRUE	A	-0.5728	0.0431	2.869E-39	5.134e-39	3394
TEK	Q02763	CVDII	9:27183463	9p21.2	chr9:27183463:A:C	rs682632	A	C	0.03421	1.11E-12	-1.177	0.1611	cis	74324	missense		TRUE	A	C	0.400	0.035	8.56E-31	1.15442201834862e-30	10708	TRUE	C	-0.2779	0.0655	2.24e-05	4.79255813953488e-05	3301	TRUE	C	-0.617	0.1132	6.284e-08	1.8852e-07	1000	FALSE	C	-0.1585	0.1195	0.1849	0.202793548387097	3394
TEK	Q02763	CVDII	9:27196743	9p21.2	chr9:27196743:G:T	rs116927451	G	T	0.03521	2.67E-10	1.038	0.161	cis	87604	intron		TRUE	T	G	0.574	0.030	1.42E-80	2.60925e-80	10708	TRUE	G	-0.5494	0.0564	2.04e-22	6.36203389830509e-22	3301								TRUE	G	-0.7092	0.0982	6.375E-13	8.33653846153846e-13	3394
TFF3	Q07654	CVDIII	4:121647560	4q27	chr4:121647560:C:G	rs62325560	G	C	0.01714	2.70E-09	1.191	0.1965	trans	NA	intron										FALSE	C	-0.0822	0.0816	0.316	0.433910447761194	3301
TFPI	P10646	CVDIII	2:188100639	2q32.1	chr2:188100639:C:T	rs1918898	C	T	0.42137	7.76E-15	0.4412	0.05501	cis	329848	intron										FALSE	T	-0.0381	0.0262	0.145	0.218688524590164	3301
TGFA	P01135_onc	ONC	12:125807338	12q24.31	chr12:125807338:C:T	rs79272778	T	C	0.04508	2.53E-08	0.8055	0.1422	trans	NA	intron										FALSE	C	0.1072	0.0794	1.78e-01	0.266276422764228	3301
THBD	P07204	CVDII	20:23028724	20p11.21	chr20:23028724:A:G	rs1042579	G	A	0.2163	1.32E-10	0.4563	0.06951	cis	1654	missense																								TRUE	G	-0.3094	0.0302	2.5E-24	4.25e-24	3394
THBS2	P35442	CVDII	6:169616775	6q27	chr6:169616775:C:CTAA	rs151019608	CTAA	C	0.1167	8.54E-13	0.6176	0.08408	cis	37364	3_prime_UTR_variant		TRUE	D	I	0.207	0.023	5.31E-20	6.615e-20	10708
THPO	P40225	CVDII	11:7253149	11p15.4	chr11:7253149:A:G	rs72853330	G	A	0.27565	5.17E-09	-0.3834	0.06447	trans	NA	upstream_gene_variant										FALSE	A	0.0203	0.0308	0.513	0.6	3301
TLR3	O15455	ONC	4:186975790	4q35.1	chr4:186975790:C:T	rs6552945	C	T	0.24488	3.34E-13	-0.5006	0.06686	cis	14516	intergenic		TRUE	T	C	-0.280	0.016	1.51E-71	2.61141176470588e-71	10708
TLR3	O15455	ONC	4:186986687	4q35.1	chr4:186986687:A:G	rs36035924	A	G	0.4416	6.04E-27	-0.614	0.05374	cis	3619	upstream_gene_variant		TRUE	A	G	0.491	0.013	4.52E-315	2.14335483874937e-314	10708
TLR3	O15455	ONC	4:187004074	4q35.1	chr4:187004074:C:T	rs3775291	C	T	0.29918	1.07E-83	-1.088	0.04568	cis	13768	missense		TRUE	T	C	-0.808	0.013	0.00E+00	0.00E+00	9.682
TLR3	O15455	ONC	4:187024123	4q35.1	chr4:187024123:A:G	rs76596894	G	A	0.11885	1.90E-09	0.5588	0.09128	cis	33817	upstream_gene_variant		TRUE	A	G	0.344	0.020	4.41E-68	7.28393258426966e-68	10708
TLR3	O15455	ONC	4:187048667	4q35.1	chr4:187048667:A:G	rs34266919	G	A	0.10348	2.23E-12	0.6757	0.09377	cis	58361	intron		TRUE	A	G	0.433	0.024	7.34E-75	1.31582926829268e-74	10708
TNFRSF10A	O00220	CVDII	8:23068286	8p21.3	chr8:23068286:A:G	rs13255997	A	G	0.45573	1.60E-18	-0.4667	0.05105	cis	14353	intron										FALSE	A	-0.0282	0.0248	0.257	0.3694375	3301
TNFRSF10A	O00220	CVDII	8:23088984	8p21.3	chr8:23088984:C:G	rs11777697	C	G	0.4326	1.56E-14	-0.411	0.05188	cis	6345	upstream_gene_variant										FALSE	C	0.0067	0.0245	0.776	0.830139534883721	3301	FALSE	C	0.01369	0.04432	0.7575	0.837236842105263	1000
TNFRSF10B	O14763	CVDII	8:22885109	8p21.3	chr8:22885109:A:G	rs1105944	A	G	0.1006	9.79E-10	0.4834	0.07756	cis	41583	non_coding_transcript_exon_variant										TRUE	A	-0.1444	0.0415	0.000501	0.00101301098901099	3301
TNFRSF10C	O14798	CVDIII	19:44153100	19q13.31	chr19:44153100:A:G	rs4760	A	G	0.17944	4.60E-56	-1.152	0.06398	trans	NA	missense
TNFRSF11A	Q9Y6Q6	CVDII	18:60023834	18q21.33	chr18:60023834:A:G	rs10469252	A	G	0.12274	2.87E-18	-0.7236	0.0798	cis	31314	intron										TRUE	A	0.1122	0.031	0.000295	0.000609887640449438	3301
TNFRSF11A	Q9Y6Q6	CVDII	18:60054857	18q21.33	chr18:60054857:A:C	rs884205	A	C	0.29477	5.85E-15	-0.4676	0.05803	cis	62337	3_prime_UTR_variant										TRUE	C	-0.2235	0.0292	2.04e-14	5.60238805970149e-14	3301
TNFRSF11B	O00300_cvd3	CVDIII	8:120206785	8q24.12	chr8:120206785:C:T	rs4871372	T	C	0.36391	8.25E-09	-0.2946	0.05023	cis	242346	intron		TRUE	T	C	0.125	0.013	3.07E-23	3.95868421052632e-23	10708	TRUE	C	-0.1115	0.0257	1.45e-05	3.13882352941176e-05	3301								TRUE	C	-0.1482	0.0381	0.0001029	0.00012495	3394
TNFRSF14	Q92956	CVDIII	4:8017124	4p16.1	chr4:8017124:C:T	rs9990943	T	C	0.29536	4.53E-08	-0.3254	0.05857	trans	NA	intron		FALSE	T	C	-0.036	0.016	0.0251	0.0258020979020979	10708	FALSE	C	0.0661	0.0292	0.024	0.0432941176470588	3301
TNFRSF6B	O95407	ONC	20:62337406	20q13.33	chr20:62337406:A:G	rs6011040	A	G	0.28381	4.66E-09	-0.3186	0.05339	cis	9385	intron		TRUE	A	G	0.110	0.015	3.93E-14	4.81425e-14	10708	TRUE	A	0.1705	0.0263	8.71E-11	2.19539726027397e-10	3301
TNFSF10	P50591_inf	INF	19:44153100	19q13.31	chr19:44153100:A:G	rs4760	A	G	0.18098	3.60E-09	-0.4305	0.07161	trans	NA	missense
TNFSF14	O43557	INF	19:6661532	19p13.3	chr19:6661532:A:G	rs344563	G	A	0.07771	7.27E-10	0.6706	0.1067	cis	9067	downstream_gene_variant		TRUE	A	G	0.267	0.029	4.69E-20	5.8925641025641e-20	10708	FALSE	G	0.0093	0.0527	0.851	0.879685393258427	3301								FALSE	G	-0.0586	0.0894	0.5121	0.527618181818182	3394
TXLNA	P40222	ONC	16:88184472	16q24.2	chr16:88184472:C:T	rs9927301	C	T	0.01639	1.27E-08	1.288	0.2225	trans	NA	intergenic										FALSE	C	-0.0394	0.0866	0.646	0.716048192771084	3301
VEGFA	P15692_onc	ONC	6:43924763	6p21.1	chr6:43924763:A:G	rs78355601	G	A	0.48361	1.06E-21	-0.5214	0.0519	cis	186842	intergenic		TRUE	A	G	-0.490	0.012	0.00E+00	0.00E+00	10708	TRUE	A	-0.4123	0.0236	2.82E-68	1.99569230769231e-67	3301
WISP1	O95388	ONC	8:134198301	8q24.22	chr8:134198301:C:T	rs7843546	C	T	0.15471	6.17E-10	0.4595	0.07278	cis	4981	upstream_gene_variant		TRUE	T	C	0.664	0.014	0.00E+00	0.00E+00	10708	TRUE	C	-0.5144	0.0266	2e-83	1.67272727272727e-82	3301
VSIG2	Q96IQ7	CVDII	11:124595606	11q24.2	chr11:124595606:A:G	rs369634369	G	A	0.01308	1.82E-12	-1.827	0.2526	cis	26528	intergenic
XCL1	P47992	CVDII	1:168507473	1q24.2	chr1:168507473:A:T	rs4656601	T	A	0.19517	1.03E-17	0.6437	0.07231	cis	38238	upstream_gene_variant		TRUE	A	T	0.048	0.017	0.0040	0.00432352941176471	10708	TRUE	A	0.4279	0.0312	6.61e-43	2.96643902439024e-42	3301

## Sheet: ST2. Legend
column	description
gene	HUGO gene naming consortium symbol for the protein
Uniprot	UniProtID of the protein
panel	Olink panel for the protein
chr_pos	genomic coordinates for the pQTL variant (hg19)
locus	pQTL association locus
variant	variant name in the format of genomic coordinates (hg19) and alphabetically ordered alleles
rsid	rsID (if missing, then genomic coordinates in hg19)
A1	the reference allele in the Estonian Biobank
A2	the effect allele in the Estonian Biobank
MAF	minor allele frequency
p-value	pQTL association p-value
beta	the pQTL effect size
SE	the standard error of the pQTL effect size
type	pQTL association signal type, associations within 1Mb upstream or downstream of the transcription start site (TSS) of the corresponding protein-coding genes are cis and further away trans
distance	the distance from the TSS for cis associations in bp
effect	the functional annotation of a pQTL
LD R2>0.8 PAV variant	protein-altering variants in linkage disequilibrium (R2>0.8) with detected pQTL
Pietzner_replication	the pQTL replication in the TRUE (replicating) and FALSE (not replicating) manner
Pietzner_EA	the effect allele of pQTL in the Pietzner et al.
Pietzner_OA	the other allele in the Pietzner et al.
Pietzner_effect	the effect size of pQTL in the Pietzner et al.
Pietzner_se	the standard error of effect size in the Pietzner et al.
Pietzner_pval	the p-value of pQTL association in the Pietzner et al.
Pietzner_qval_FDR	the Benjamini-Hochberg FDR-corrected q-value of the Pietzner et al. pQTL analysis
Pietzner_n	the sample size in the Pietzner et al. for the variant
Sun_replication	the pQTL replication in the TRUE (replicating) and FALSE (not replicating) manner
Sun_EA	the effect allele of pQTL in the Sun et al.
Sun_effect	the effect size of pQTL in the Sun et al.
Sun_se	the standard error of effect size in the Sun et al.
Sun_pval	the p-value of pQTL association in the Sun et al.
Sun_qval_FDR	the Benjamini-Hochberg FDR-corrected q-value of the Sun et al. pQTL analysis
Sun_n	the sample size in the Sun et al. for the variant
Suhre_replication	the pQTL replication in the TRUE (replicating) and FALSE (not replicating) manner
Suhre_EA	the effect allele of pQTL in the Suhre et al.
Suhre_effect	the effect size of pQTL in the Suhre et al.
Suhre_se	the standard error of effect size in the Suhre et al.
Suhre_pval	the p-value of pQTL association in the Suhre et al.
Suhre_qval_FDR	the Benjamini-Hochberg FDR-corrected q-value of the Suhre et al. pQTL analysis
Suhre_n	the sample size in the Suhre et al. for the variant
Folkersen_replication	the pQTL replication in the TRUE (replicating) and FALSE (not replicating) manner
Folkersen_EA	the effect allele of pQTL in the Folkersen et al.
Folkersen_effect	the effect size of pQTL in the Folkersen et al.
Folkersen_se	the standard error of effect size in the Folkersen et al.
Folkersen_pval	the p-value of pQTL association in the Folkersen et al.
Folkersen_qval_FDR	the Benjamini-Hochberg FDR-corrected q-value of the Folkersen et al. pQTL analysis
Folkersen_n	the sample size in the Folkersen et al. for the variant

## Sheet: ST3
Supplementary Table S3. List of the eQTL Catalogue resources.
Study	Publication	Funding
BLUEPRINT	Chen, Lu, et al. “Genetic drivers of epigenetic and transcriptional variation in human immune cells.” Cell 167.5 (2016): 1398-1414.	This study makes use of data generated by the Blueprint Consortium. A full list of the investigators who contributed to the generation of the data is available from www.blueprint-epigenome.eu. Funding for the project was provided by the European Union’s Seventh Framework Programme (FP7/2007- 2013) under grant agreement no 282510 - BLUEPRINT.
TwinsUK	Buil, Alfonso, et al. “Gene-gene and gene-environment interactions detected by transcriptome sequence analysis in twins.” Nature genetics 47.1 (2015): 88.	TwinsUK is funded by the Wellcome Trust, Medical Research Council, European Union, the National Institute for Health Research (NIHR)-funded BioResource, Clinical Research Facility and Biomedical Research Centre based at Guy’s and St Thomas’ NHS Foundation Trust in partnership with King’s College London.
BrainSeq	Jaffe, Andrew E., et al. “Developmental and genetic regulation of the human cortex transcriptome illuminate schizophrenia pathogenesis.” Nat Neurosci 21.8 (2018): 1117-1125.	This research was supported by the Intramural Research Program of the NIMH(NCT00001260, 900142).
Schmiedel_2018	Schmiedel, Benjamin J., et al. “Impact of genetic polymorphisms on human immune cell gene expression.” Cell 175.6 (2018): 1701-1715.	This work was funded by the William K. Bowes Jr Foundation (P.V.) and NIH grants R24AI108564 (P.V., B.P., A.R., M.K.), S10RR027366 (BD FACSAria II), and S10OD016262 (Illumina HiSeq 2500).
ROSMAP	Ng, Bernard, et al. “An xQTL map integrates the genetic architecture of the human brain’s transcriptome and epigenome.” Nature neuroscience 20.10 (2017): 1418.	Study data were provided by the Rush Alzheimer s Disease Center, Rush University Medical Center, Chicago. Data collection was supported through funding by NIA grants P304G10161, R014G15819, R014G17917, R01AG30!46, R014G36836, U014G32984, U014G46152, the Illinois Deparhnenr of Public Health, and the Translational Genomics Research Institute.
GENCORD	Gutierrez-Arcelus, Maria, et al. “Passive and active DNA methylation and the interplay with genetic variation in gene regulation.” elife 2 (2013): e00523.	Emmanouil T Dermitzakis was supported by grants from the European Research Council (260927), Swiss National Science Foundation (31003A_130342, CRSI33_130326) Louis-Jeantet Foundation, and the Blueprint Consortium. Stylianos E Antonarakis was supported by grants from the European Research Council (249968), Swiss National Science Foundation (144082), and the Blueprint Consortium.
van_de_Bunt_2015	van de Bunt, Martijn, et al. “Transcript expression data from human islets links regulatory signals from genome-wide association studies for type 2 diabetes and glycemic traits to their downstream effectors.” PLoS genetics 11.12 (2015).	MvdB is supported by a Novo Nordisk postdoctoral fellowship run in partnership with the University of Oxford. ALG is a Wellcome Trust Senior Research Fellow in Basic Biomedical Science (095010/Z/10/Z). MIM is a Wellcome Trust Senior Investigator (WT098381) and a National Institute of Health Research Senior Investigator. PEM holds the Canada Research Chair in Islet Biology. This work was supported…
Alasoo_2018	Alasoo, K., Rodrigues, J., Mukhopadhyay, S. et al. Shared genetic effects on chromatin and gene expression indicate a role for enhancer priming in immune response. Nat Genet 50, 424–431 (2018). https://doi.org/10.1038/s41588-018-0046-7	This work was supported by Wellcome Trust grant WT098051 (G.D. and D.J.G.). K.A. was supported by a PhD fellowship from the Wellcome Trust (WT099754/Z/12/Z) and a postdoctoral fellowship from the Estonian Research Council (MOBJD67). The iPSC lines were generated at the Wellcome Trust Sanger Institute, under the Human Induced Pluripotent Stem Cell Initiative funded by a strategic award (WT098503) …
GEUVADIS	Lappalainen, T., Sammeth, M., Friedländer, M. et al. Transcriptome and genome sequencing uncovers functional variation in humans. Nature 501, 506–511 (2013). https://doi.org/10.1038/nature12531	This project was funded by the European Commission 7th Framework Program (FP7) (261123; GEUVADIS); the Swiss National Science Foundation (130326, 130342), the Louis Jeantet Foundation, and ERC (260927) (E.T.D.); NIH-NIMH (MH090941) (E.T.D., M.I.M., R.G.); Spanish Plan Nacional SAF2008-00357 (NOVADIS), the Generalitat de Catalunya AGAUR 2009 SGR-1502, and the Instituto de Salud Carlos III (FIS/FED…
HipSci	Kilpinen, H., Goncalves, A., Leha, A. et al. Common genetic variation drives molecular heterogeneity in human iPSCs. Nature 546, 370–375 (2017). https://doi.org/10.1038/nature22403	This work was funded with a strategic award from the Wellcome Trust and UK Medical Research Council (WT098503). We thank the staff in the Cellular Genetics and Phenotyping and Sequencing core facilities at the Wellcome Trust Sanger Institute. Work at the Wellcome Trust Sanger Institute was further supported by Wellcome Trust grant WT090851. H.K. is supported by a MRC eMedLab Medical Bioinformatic…
Nedelec_2016	Nédélec Y, Sanz J, Baharian G, et al. Genetic Ancestry and Natural Selection Drive Population Differences in Immune Responses to Pathogens. Cell. 2016;167(3):657-669.e21. doi:10.1016/j.cell.2016.09.025	This study was funded by grants to L.B.B. from the Canadian Institutes of Health Research (301538 and 232519), the Human Frontiers Science Program (CDA-00025/2012), and the Canada Research Chairs Program (950-228993). We thank Calcul Québec and Compute Canada for providing access to the supercomputer Briaree from the University of Montreal. Y.N. was supported by a fellowship from the Réseau de Mé…
Quach_2016	Quach H, Rotival M, Pothlichet J, et al. Genetic Adaptation and Neandertal Admixture Shaped the Immune System of Human Populations. Cell. 2016;167(3):643-656.e17. doi:10.1016/j.cell.2016.09.024	This project was funded by the European Research Council under the European Union’s Seventh Framework Programme (FP/2007–2013)/ERC grant agreement 281297 (to L.Q.-M.). We thank Macrogen Inc. for the use of their RNA-sequencing facilities. M.R. was supported by a Marie Skłodowska-Curie fellowship (DLV-655417). M. Dannemann and J.K. are supported by the Max Planck Society and a grant from the Deuts…
Schwartzentruber_2018	Schwartzentruber J, Foskolou S, Kilpinen H, et al. Molecular and functional variation in iPSC-derived sensory neurons [published correction appears in Nat Genet. 2019 Jul;51(7):1190]. Nat Genet. 2018;50(1):54-61. doi:10.1038/s41588-017-0005-8	The iPSC lines were generated under the Human Induced Pluripotent Stem Cell Initiative (HIPSCI) funded by a grant from the Wellcome Trust and Medical Research Council (WT098503), supported by the Wellcome Trust (WT098051) and the NIHR/Wellcome Trust Clinical Research Facility. HIPSCI funding was used for sensory neuron RNA-sequencing. We acknowledge Life Science Technologies Corporation as the pr…
FUSION	Taylor DL, Jackson AU, Narisu N, et al. Integrative analysis of gene expression, DNA methylation, physiological traits, and genetic variation in human skeletal muscle. Proc Natl Acad Sci U S A. 2019;116(22):10883-10888. doi:10.1073/pnas.1814263116	This research was supported in part by National Institutes of Health Grants 1-ZIA-HG000024 (to F.S.C.), U01DK062370 (to M.B. and L.J.S.), andR00DK099240 (to S.C.J.P.); American Diabetes Association Pathway to StopDiabetes Grant 1-14-INI-07 (to S.C.J.P.); Academy of Finland Grants 271961,272741 (to M.L.), 258753 (to H.A.K.); European Molecular Biology Laboratory(to E.B.); UK Medical Research Counc…
GTEx (v8)	GTEx Consortium. The GTEx Consortium atlas of genetic regulatory effects across human tissues. Science. 2020;369(6509):1318-1330. doi:10.1126/science.aaz1776	This work was supported by the Common Fund of the Office of the Director, U.S. National Institutes of Health, and by NCI, NHGRI, NHLBI, NIDA, NIMH, NIA, NIAID, and NINDS through NIH contracts HHSN261200800001E (Leidos Prime contract with NCI: A.M.S., D.E.T., N.V.R., J.A.M., L.S., M.E.B., L.Q., T.K., D.B., K.R., and A.U.), 10XS170 (NDRI: W.F.L., J.A.T., G.K., A.M., S.S., R.H., G.Wa., M.J., M.Wa., …
CEDAR	Momozawa Y, Dmitrieva J, Théâtre E, et al. IBD risk loci are enriched in multigenic regulatory modules encompassing putative causative genes. Nat Commun. 2018;9(1):2427. Published 2018 Jun 21. doi:10.1038/s41467-018-04365-8	This work was supported by grants to Michel Georges from WELBIO (CAUSIBD), BELSPO (BeMGI), and Horizon 2020 (SYSCID). Computational resources at ULg have been provided by GIGA and the Consortium des Équipements de Calcul Intensif (CÉCI), funded by the Fonds de la Recherche Scientifique de Belgique (F.R.S.-FNRS) under Grant No. 2.5020.11. This work was conducted as part of the BioBank Japan Projec…
Naranbhai_2015	Naranbhai V, Fairfax BP, Makino S, et al. Genomic modulators of gene expression in human neutrophils. Nat Commun. 2015;6:7545. Published 2015 Jul 7. doi:10.1038/ncomms8545	This work was supported by the Wellcome Trust (Grants 074318 (J.C.K.), 088891 (B.P.F.), and 090532/Z/09/Z (core facilities Wellcome Trust Centre for Human Genetics including High-Throughput Genomics Group)), the European Research Council under the European Union’s Seventh Framework Programme (FP7/2007–2013)/ERC Grant agreement no. 281824 (J.C.K.), the Medical Research Council (98082 (J.C.K)) and …
Fairfax_2012	Fairfax BP, Makino S, Radhakrishnan J, et al. Genetics of gene expression in primary immune cells identifies cell type-specific master regulators and roles of HLA alleles. Nat Genet. 2012;44(5):502-510. Published 2012 Mar 25. doi:10.1038/ng.2205	This work was supported by the Wellcome Trust (074318 to J.C.K., 088891 to B.P.F. and 075491/Z/04 to the core facilities at the Wellcome Trust Centre for Human Genetics), the European Research Council under the European Union's Seventh Framework Programme (FP7/2007-2013) (281824 to J.C.K.) and the National Institute for Health Research (NIHR) Oxford Biomedical Research Centre.
Fairfax_2014	Fairfax BP, Humburg P, Makino S, et al. Innate immune activity conditions the effect of regulatory variants upon monocyte gene expression. Science. 2014;343(6175):1246949. doi:10.1126/science.1246949	This work was supported by the Wellcome Trust [grants 074318 (J.C.K.), 088891 (B.P.F.), and 090532/Z/09/Z (core facilities Wellcome Trust Centre for Human Genetics including High-Throughput Genomics Group)], the European Research Council (ERC) under the European Union’s Seventh Framework Programme (FP7/2007-2013)/ERC grant agreement no. 281824 (J.C.K.), the Medical Research Council (98082, J.C.K.…

## Sheet: ST3. Legend
column	description
Study	the consortium or the publication for the dataset
Publication	the citation of dataset publication
Funding	the funding for generating the dataset

## Sheet: ST4
Supplementary Table S4. List of studied complex traits extracted from the Medical Research Council (MRC) Integrative Epidemiology Unit (IEU) OpenGWAS database.
ID	Trait	n_cases/n_controls	Publication/Author	Funding/Acknowledgements
ieu-a-1112	Primary sclerosing cholangitis	2871/12019	Ji, SG., Juran, B., Mucha, S. et al. Genome-wide association study of primary sclerosing cholangitis identifies new risk loci and quantifies the genetic relationship with inflammatory bowel disease. Nat Genet 49, 269–273 (2017).	We thank the patients and healthy controls for their participation, and are grateful to the physicians, scientists and nursing staff who recruited individuals whose data is used in our study. We acknowledge the use of DNA or genotype data from a number of sources, including: the Health and Retirement Study (HSR) conducted by the University of Michigan, funded by the National Institute on Aging (g…
ieu-a-996	Eczema	10788/30047	the EArly Genetics and Lifecourse Epidemiology (EAGLE) Eczema Consortium. Multi-ancestry genome-wide association study of 21,000 cases and 95,000 controls identifies new risk loci for atopic dermatitis. Nat Genet 47, 1449–1456 (2015).	This publication is the work of the authors, and L.P. will serve as guarantor for the contents of this paper. This research was specifically funded by an MRC Population Health Scientist Fellowship awarded to L.P. (MR/J012165/1). D.M.E. is supported by an Australian Research Council Future Fellowship (FT130101709) and a Medical Research Council program grant (MC_UU_12013/4). Individual study ackno…
ieu-a-798	Myocardial infarction	43676/128199	the CARDIoGRAMplusC4D Consortium. A comprehensive 1000 Genomes–based genome-wide association meta-analysis of coronary artery disease. Nat Genet 47, 1121–1130 (2015). https://doi.org/10.1038/ng.3396	We sincerely thank the participants and the medical, nursing, technical and administrative staff in each of the studies who have contributed to this project. We are grateful for support from our funders; more detailed acknowledgments are included in the https://static-content.springer.com/esm/art%3A10.1038%2Fng.3396/MediaObjects/41588_2015_BFng3396_MOESM57_ESM.pdf
ieu-a-7	Coronary heart disease	60801/123504	the CARDIoGRAMplusC4D Consortium. A comprehensive 1000 Genomes–based genome-wide association meta-analysis of coronary artery disease. Nat Genet 47, 1121–1130 (2015). https://doi.org/10.1038/ng.3396	We sincerely thank the participants and the medical, nursing, technical and administrative staff in each of the studies who have contributed to this project. We are grateful for support from our funders; more detailed acknowledgments are included in the https://static-content.springer.com/esm/art%3A10.1038%2Fng.3396/MediaObjects/41588_2015_BFng3396_MOESM57_ESM.pdf
ieu-a-30	Crohn's disease	5956/14927	Liu, J., van Sommeren, S., Huang, H. et al. Association analyses identify 38 susceptibility loci for inflammatory bowel disease and highlight shared genetic risk across populations. Nat Genet 47, 979–986 (2015). https://doi.org/10.1038/ng.3359	R.K.W. is supported by a VIDI grant (016.136.308) from the Netherlands Organization for Scientific Research (NWO) and the Broad Medical Research Program of the Broad Foundation (IBD-0318). L.F. is supported by the Netherlands Organization for Scientific Research (NWO), through NWO VENI grant 916.10.135 and NWO VIDI grant 917.14.374. The research leading to these results has received funding from …
ieu-a-31	Inflammatory bowel disease	12882/21770	Liu, J., van Sommeren, S., Huang, H. et al. Association analyses identify 38 susceptibility loci for inflammatory bowel disease and highlight shared genetic risk across populations. Nat Genet 47, 979–986 (2015). https://doi.org/10.1038/ng.3359	R.K.W. is supported by a VIDI grant (016.136.308) from the Netherlands Organization for Scientific Research (NWO) and the Broad Medical Research Program of the Broad Foundation (IBD-0318). L.F. is supported by the Netherlands Organization for Scientific Research (NWO), through NWO VENI grant 916.10.135 and NWO VIDI grant 917.14.374. The research leading to these results has received funding from …
ieu-a-10	Crohn's disease	14763/15977	Jostins, L., Ripke, S., Weersma, R. et al. Host–microbe interactions have shaped the genetic architecture of inflammatory bowel disease. Nature 491, 119–124 (2012).	We thank all the subjects who contributed samples and the physicians and nursing staff who helped with recruitment globally. UK case collections were supported by the National Association for Colitis and Crohn’s disease; Wellcome Trust grant 098051 (L.J., C.A.A., J.C.B.); Medical Research Council UK; the Catherine McEwan Foundation; an NHS Research Scotland career fellowship (R.K.R.); Peninsula C…
ieu-a-12	Crohn's disease	17897/33977	Liu, J., van Sommeren, S., Huang, H. et al. Association analyses identify 38 susceptibility loci for inflammatory bowel disease and highlight shared genetic risk across populations. Nat Genet 47, 979–986 (2015). https://doi.org/10.1038/ng.3359	R.K.W. is supported by a VIDI grant (016.136.308) from the Netherlands Organization for Scientific Research (NWO) and the Broad Medical Research Program of the Broad Foundation (IBD-0318). L.F. is supported by the Netherlands Organization for Scientific Research (NWO), through NWO VENI grant 916.10.135 and NWO VIDI grant 917.14.374. The research leading to these results has received funding from …
ieu-a-294	Inflammatory bowel disease	31665/33977	Liu, J., van Sommeren, S., Huang, H. et al. Association analyses identify 38 susceptibility loci for inflammatory bowel disease and highlight shared genetic risk across populations. Nat Genet 47, 979–986 (2015). https://doi.org/10.1038/ng.3359	R.K.W. is supported by a VIDI grant (016.136.308) from the Netherlands Organization for Scientific Research (NWO) and the Broad Medical Research Program of the Broad Foundation (IBD-0318). L.F. is supported by the Netherlands Organization for Scientific Research (NWO), through NWO VENI grant 916.10.135 and NWO VIDI grant 917.14.374. The research leading to these results has received funding from …
ieu-a-32	Ulcerative colitis	6968/20464	Liu, J., van Sommeren, S., Huang, H. et al. Association analyses identify 38 susceptibility loci for inflammatory bowel disease and highlight shared genetic risk across populations. Nat Genet 47, 979–986 (2015). https://doi.org/10.1038/ng.3359	R.K.W. is supported by a VIDI grant (016.136.308) from the Netherlands Organization for Scientific Research (NWO) and the Broad Medical Research Program of the Broad Foundation (IBD-0318). L.F. is supported by the Netherlands Organization for Scientific Research (NWO), through NWO VENI grant 916.10.135 and NWO VIDI grant 917.14.374. The research leading to these results has received funding from …
ieu-a-968	Ulcerative colitis	10920/15977	Jostins, L., Ripke, S., Weersma, R. et al. Host–microbe interactions have shaped the genetic architecture of inflammatory bowel disease. Nature 491, 119–124 (2012).	We thank all the subjects who contributed samples and the physicians and nursing staff who helped with recruitment globally. UK case collections were supported by the National Association for Colitis and Crohn’s disease; Wellcome Trust grant 098051 (L.J., C.A.A., J.C.B.); Medical Research Council UK; the Catherine McEwan Foundation; an NHS Research Scotland career fellowship (R.K.R.); Peninsula C…
ieu-a-970	Ulcerative colitis	13768/33977	Liu, J., van Sommeren, S., Huang, H. et al. Association analyses identify 38 susceptibility loci for inflammatory bowel disease and highlight shared genetic risk across populations. Nat Genet 47, 979–986 (2015). https://doi.org/10.1038/ng.3359	R.K.W. is supported by a VIDI grant (016.136.308) from the Netherlands Organization for Scientific Research (NWO) and the Broad Medical Research Program of the Broad Foundation (IBD-0318). L.F. is supported by the Netherlands Organization for Scientific Research (NWO), through NWO VENI grant 916.10.135 and NWO VIDI grant 917.14.374. The research leading to these results has received funding from …
ebi-a-GCST005194	Coronary artery disease	34541/261984	van der Harst P, Verweij N. Identification of 64 Novel Genetic Loci Provides an Expanded View on the Genetic Architecture of Coronary Artery Disease. Circ Res. 2018 Feb 2;122(3):433-443. doi: 10.1161/CIRCRESAHA.117.312086. Epub 2017 Dec 6. PMID: 29212778; PMCID: PMC5805277.	N. Verweij is supported by Marie Sklodowska-Curie GF (call: H2020-MSCA-IF-2014; project identifier: 661395) and an NWO VENI grant (016.186.125). We acknowledge the support from the Netherlands Cardiovascular Research Initiative—an initiative with support of the Dutch Heart Foundation, CVON2015-17 EARLY-SYNERGY.
ebi-a-GCST005038	Allergic disease (asthma, hay fever or eczema)	180129/180709	Ferreira, M., Vonk, J., Baurecht, H. et al. Shared genetic origin of asthma, hay fever and eczema elucidates allergic disease biology. Nat Genet 49, 1752–1757 (2017). https://doi.org/10.1038/ng.3985	This research was conducted using the UK Biobank resource under application number 10074. Detailed acknowledgments and funding details are provided for each contributing study in the https://static-content.springer.com/esm/art%3A10.1038%2Fng.3985/MediaObjects/41588_2017_BFng3985_MOESM1_ESM.pdf.
ebi-a-GCST007799	Asthma (adult onset)		Ferreira MAR, Mathur R, Vonk JM, Szwajda A, Brumpton B, Granell R, Brew BK, Ullemar V, Lu Y, Jiang Y; 23andMe Research Team; eQTLGen Consortium; BIOS Consortium, Magnusson PKE, Karlsson R, Hinds DA, Paternoster L, Koppelman GH, Almqvist C. Genetic Architectures of Childhood- and Adult-Onset Asthma Are Partly Distinct. Am J Hum Genet. 2019 Apr 4;104(4):665-684. doi: 10.1016/j.ajhg.2019.02.022. Epu…	This research has been conducted through use of the UK Biobank Resource (application 10074). MARF was supported by a senior research fellowship (APP1124501) from the National Health and Medical Research Council (NHMRC) of Australia. LP was funded by a UK Medical Research Council (UK MRC) fellowship award (MR/J012165/1) and LP and RG work in a unit funded by the UK MRC (MC_UU_12013 and MC_UU_00011…
ebi-a-GCST007800	Asthma (childhood onset)	13962/300671	Ferreira MAR, Mathur R, Vonk JM, Szwajda A, Brumpton B, Granell R, Brew BK, Ullemar V, Lu Y, Jiang Y; 23andMe Research Team; eQTLGen Consortium; BIOS Consortium, Magnusson PKE, Karlsson R, Hinds DA, Paternoster L, Koppelman GH, Almqvist C. Genetic Architectures of Childhood- and Adult-Onset Asthma Are Partly Distinct. Am J Hum Genet. 2019 Apr 4;104(4):665-684. doi: 10.1016/j.ajhg.2019.02.022. Epu…	This research has been conducted through use of the UK Biobank Resource (application 10074). MARF was supported by a senior research fellowship (APP1124501) from the National Health and Medical Research Council (NHMRC) of Australia. LP was funded by a UK Medical Research Council (UK MRC) fellowship award (MR/J012165/1) and LP and RG work in a unit funded by the UK MRC (MC_UU_12013 and MC_UU_00011…
ebi-a-GCST005529	Ankylosing spondylitis	9069/1550	International Genetics of Ankylosing Spondylitis Consortium (IGAS). Identification of multiple risk variants for ankylosing spondylitis through high-density genotyping of immune-related loci. Nat Genet 45, 730–738 (2013). https://doi.org/10.1038/ng.2667	We thank all participating subjects with ankylosing spondylitis and healthy individuals who provided the DNA and clinical information necessary for this study. The Wellcome Trust Case Control Consortium 2 project is funded by the Wellcome Trust (083948/Z/07/Z). We acknowledge use of the British 1958 Birth Cohort DNA collection, funded by the Medical Research Council (G0000934) and the Wellcome Tr…
ukb-a-434	Vascular/heart problems diagnosed by doctor: Heart attack	7790/328893	Neale lab analysis of UK Biobank phenotypes. Round 1. (http://www.nealelab.is/blog/2017/7/19/rapid-gwas-of-thousands-of-phenotypes-for-337000-samples-in-the-uk-biobank)
ukb-a-61	Non-cancer illness code self-reported: hypertension	87690/249469	Neale lab analysis of UK Biobank phenotypes. Round 1. (http://www.nealelab.is/blog/2017/7/19/rapid-gwas-of-thousands-of-phenotypes-for-337000-samples-in-the-uk-biobank)
ukb-a-63	Non-cancer illness code self-reported: heart attack/myocardial infarction	7735/329424	Neale lab analysis of UK Biobank phenotypes. Round 1. (http://www.nealelab.is/blog/2017/7/19/rapid-gwas-of-thousands-of-phenotypes-for-337000-samples-in-the-uk-biobank)
ukb-b-11268	Treatment/medication code: simvastatin		Ruth Mitchell, Elsworth, BL, Mitchell, R, Raistrick, CA, Paternoster, L, Hemani, G, Gaunt, TR (2019): MRC IEU UK Biobank GWAS pipeline version 2. https://doi.org/10.5523/bris.pnoat8cxo0u52p6ynfaekeigi
ukb-b-11632	Treatment/medication code: atenolol	17884/445049	Ruth Mitchell, Elsworth, BL, Mitchell, R, Raistrick, CA, Paternoster, L, Hemani, G, Gaunt, TR (2019): MRC IEU UK Biobank GWAS pipeline version 2. https://doi.org/10.5523/bris.pnoat8cxo0u52p6ynfaekeigi
ukb-b-11740	Medication for cholesterol, blood pressure or diabetes: Cholesterol lowering medication	48450/161188	Ruth Mitchell, Elsworth, BL, Mitchell, R, Raistrick, CA, Paternoster, L, Hemani, G, Gaunt, TR (2019): MRC IEU UK Biobank GWAS pipeline version 2. https://doi.org/10.5523/bris.pnoat8cxo0u52p6ynfaekeigi
ukb-b-11895	Treatment/medication code: ramipril	21448/441485	Ruth Mitchell, Elsworth, BL, Mitchell, R, Raistrick, CA, Paternoster, L, Hemani, G, Gaunt, TR (2019): MRC IEU UK Biobank GWAS pipeline version 2. https://doi.org/10.5523/bris.pnoat8cxo0u52p6ynfaekeigi
ukb-b-12014	Medication for cholesterol, blood pressure or diabetes: None of the above	139819/69819	Ruth Mitchell, Elsworth, BL, Mitchell, R, Raistrick, CA, Paternoster, L, Hemani, G, Gaunt, TR (2019): MRC IEU UK Biobank GWAS pipeline version 2. https://doi.org/10.5523/bris.pnoat8cxo0u52p6ynfaekeigi
ukb-b-12095	Treatment/medication code: lisinopril	12787/450146	Ruth Mitchell, Elsworth, BL, Mitchell, R, Raistrick, CA, Paternoster, L, Hemani, G, Gaunt, TR (2019): MRC IEU UK Biobank GWAS pipeline version 2. https://doi.org/10.5523/bris.pnoat8cxo0u52p6ynfaekeigi
ukb-b-12493	Diagnoses - secondary ICD10: I10 Essential (primary) hypertension	54358/408652	Ruth Mitchell, Elsworth, BL, Mitchell, R, Raistrick, CA, Paternoster, L, Hemani, G, Gaunt, TR (2019): MRC IEU UK Biobank GWAS pipeline version 2. https://doi.org/10.5523/bris.pnoat8cxo0u52p6ynfaekeigi
ukb-b-13079	Treatment/medication code: candesartan cilexetil	4929/458004	Ruth Mitchell, Elsworth, BL, Mitchell, R, Raistrick, CA, Paternoster, L, Hemani, G, Gaunt, TR (2019): MRC IEU UK Biobank GWAS pipeline version 2. https://doi.org/10.5523/bris.pnoat8cxo0u52p6ynfaekeigi
ukb-b-13488	Treatment/medication code: perindopril	6621/456312	Ruth Mitchell, Elsworth, BL, Mitchell, R, Raistrick, CA, Paternoster, L, Hemani, G, Gaunt, TR (2019): MRC IEU UK Biobank GWAS pipeline version 2. https://doi.org/10.5523/bris.pnoat8cxo0u52p6ynfaekeigi
ukb-b-14057	Non-cancer illness code, self-reported: hypertension	119731/343202	Ruth Mitchell, Elsworth, BL, Mitchell, R, Raistrick, CA, Paternoster, L, Hemani, G, Gaunt, TR (2019): MRC IEU UK Biobank GWAS pipeline version 2. https://doi.org/10.5523/bris.pnoat8cxo0u52p6ynfaekeigi
ukb-b-14177	Vascular/heart problems diagnosed by doctor: High blood pressure	124227/337653	Ruth Mitchell, Elsworth, BL, Mitchell, R, Raistrick, CA, Paternoster, L, Hemani, G, Gaunt, TR (2019): MRC IEU UK Biobank GWAS pipeline version 2. https://doi.org/10.5523/bris.pnoat8cxo0u52p6ynfaekeigi
ukb-b-14395	Medication for cholesterol, blood pressure or diabetes: Blood pressure medication	51976/157662	Ruth Mitchell, Elsworth, BL, Mitchell, R, Raistrick, CA, Paternoster, L, Hemani, G, Gaunt, TR (2019): MRC IEU UK Biobank GWAS pipeline version 2. https://doi.org/10.5523/bris.pnoat8cxo0u52p6ynfaekeigi
ukb-b-15746	Treatment/medication code: enalapril	3525/459408	Ruth Mitchell, Elsworth, BL, Mitchell, R, Raistrick, CA, Paternoster, L, Hemani, G, Gaunt, TR (2019): MRC IEU UK Biobank GWAS pipeline version 2. https://doi.org/10.5523/bris.pnoat8cxo0u52p6ynfaekeigi
ukb-b-17805	Medication for cholesterol, blood pressure, diabetes, or take exogenous hormones: Cholesterol lowering medication	31553/218157	Ruth Mitchell, Elsworth, BL, Mitchell, R, Raistrick, CA, Paternoster, L, Hemani, G, Gaunt, TR (2019): MRC IEU UK Biobank GWAS pipeline version 2. https://doi.org/10.5523/bris.pnoat8cxo0u52p6ynfaekeigi
ukb-b-18009	Medication for cholesterol, blood pressure, diabetes, or take exogenous hormones: Blood pressure medication	43244/206466	Ruth Mitchell, Elsworth, BL, Mitchell, R, Raistrick, CA, Paternoster, L, Hemani, G, Gaunt, TR (2019): MRC IEU UK Biobank GWAS pipeline version 2. https://doi.org/10.5523/bris.pnoat8cxo0u52p6ynfaekeigi
ukb-b-18799	Treatment/medication code: bendroflumethiazide	25767/437166	Ruth Mitchell, Elsworth, BL, Mitchell, R, Raistrick, CA, Paternoster, L, Hemani, G, Gaunt, TR (2019): MRC IEU UK Biobank GWAS pipeline version 2. https://doi.org/10.5523/bris.pnoat8cxo0u52p6ynfaekeigi
ukb-b-20379	Medication for cholesterol, blood pressure, diabetes, or take exogenous hormones: None of the above	172332/77378	Ruth Mitchell, Elsworth, BL, Mitchell, R, Raistrick, CA, Paternoster, L, Hemani, G, Gaunt, TR (2019): MRC IEU UK Biobank GWAS pipeline version 2. https://doi.org/10.5523/bris.pnoat8cxo0u52p6ynfaekeigi
ukb-b-7137	Medication for pain relief, constipation, heartburn: Aspirin	64534/393013	Ruth Mitchell, Elsworth, BL, Mitchell, R, Raistrick, CA, Paternoster, L, Hemani, G, Gaunt, TR (2019): MRC IEU UK Biobank GWAS pipeline version 2. https://doi.org/10.5523/bris.pnoat8cxo0u52p6ynfaekeigi
ukb-b-8668	Treatment/medication code: doxazosin	5176/457757	Ruth Mitchell, Elsworth, BL, Mitchell, R, Raistrick, CA, Paternoster, L, Hemani, G, Gaunt, TR (2019): MRC IEU UK Biobank GWAS pipeline version 2. https://doi.org/10.5523/bris.pnoat8cxo0u52p6ynfaekeigi
ukb-b-8755	Treatment/medication code: aspirin	61702/401231	Ruth Mitchell, Elsworth, BL, Mitchell, R, Raistrick, CA, Paternoster, L, Hemani, G, Gaunt, TR (2019): MRC IEU UK Biobank GWAS pipeline version 2. https://doi.org/10.5523/bris.pnoat8cxo0u52p6ynfaekeigi
ukb-b-9207	Treatment/medication code: amlodipine	18713/444220	Ruth Mitchell, Elsworth, BL, Mitchell, R, Raistrick, CA, Paternoster, L, Hemani, G, Gaunt, TR (2019): MRC IEU UK Biobank GWAS pipeline version 2. https://doi.org/10.5523/bris.pnoat8cxo0u52p6ynfaekeigi
ukb-d-I9_CHD	Major coronary heart disease event	10157/351037	Neale lab analysis of UK Biobank phenotypes, round 2 (http://www.nealelab.is/uk-biobank/)
ukb-d-I9_CORATHER	Coronary atherosclerosis	14334/346860	Neale lab analysis of UK Biobank phenotypes, round 2 (http://www.nealelab.is/uk-biobank/)
ukb-d-I9_IHD	Ischaemic heart disease, wide definition	20857/340337	Neale lab analysis of UK Biobank phenotypes, round 2 (http://www.nealelab.is/uk-biobank/)
ukb-d-IX_CIRCULATORY	Diseases of the circulatory system	60504/300690	Neale lab analysis of UK Biobank phenotypes, round 2 (http://www.nealelab.is/uk-biobank/)
ukb-b-11297	Doctor diagnosed asthma	14283/98300	Ruth Mitchell, Elsworth, BL, Mitchell, R, Raistrick, CA, Paternoster, L, Hemani, G, Gaunt, TR (2019): MRC IEU UK Biobank GWAS pipeline version 2. https://doi.org/10.5523/bris.pnoat8cxo0u52p6ynfaekeigi
ukb-b-13148	Treatment/medication code: ventolin 100micrograms inhaler	13244/449689	Ruth Mitchell, Elsworth, BL, Mitchell, R, Raistrick, CA, Paternoster, L, Hemani, G, Gaunt, TR (2019): MRC IEU UK Biobank GWAS pipeline version 2. https://doi.org/10.5523/bris.pnoat8cxo0u52p6ynfaekeigi
ukb-b-16499	Non-cancer illness code, self-reported: hayfever/allergic rhinitis	26107/436826	Ruth Mitchell, Elsworth, BL, Mitchell, R, Raistrick, CA, Paternoster, L, Hemani, G, Gaunt, TR (2019): MRC IEU UK Biobank GWAS pipeline version 2. https://doi.org/10.5523/bris.pnoat8cxo0u52p6ynfaekeigi
ukb-b-17219	Diagnoses - secondary ICD10: J45.9 Asthma, unspecified	18988/444022	Ruth Mitchell, Elsworth, BL, Mitchell, R, Raistrick, CA, Paternoster, L, Hemani, G, Gaunt, TR (2019): MRC IEU UK Biobank GWAS pipeline version 2. https://doi.org/10.5523/bris.pnoat8cxo0u52p6ynfaekeigi
ukb-b-17241	Blood clot, DVT, bronchitis, emphysema, asthma, rhinitis, eczema, allergy diagnosed by doctor: Hayfever, allergic rhinitis or eczema	106201/355812	Ruth Mitchell, Elsworth, BL, Mitchell, R, Raistrick, CA, Paternoster, L, Hemani, G, Gaunt, TR (2019): MRC IEU UK Biobank GWAS pipeline version 2. https://doi.org/10.5523/bris.pnoat8cxo0u52p6ynfaekeigi
ukb-b-18113	Non-cancer illness code, self-reported: asthma	53598/409335	Ruth Mitchell, Elsworth, BL, Mitchell, R, Raistrick, CA, Paternoster, L, Hemani, G, Gaunt, TR (2019): MRC IEU UK Biobank GWAS pipeline version 2. https://doi.org/10.5523/bris.pnoat8cxo0u52p6ynfaekeigi
ukb-b-18200	Blood clot, DVT, bronchitis, emphysema, asthma, rhinitis, eczema, allergy diagnosed by doctor: None of the above	314035/147978	Ruth Mitchell, Elsworth, BL, Mitchell, R, Raistrick, CA, Paternoster, L, Hemani, G, Gaunt, TR (2019): MRC IEU UK Biobank GWAS pipeline version 2. https://doi.org/10.5523/bris.pnoat8cxo0u52p6ynfaekeigi
ukb-b-20296	Blood clot, DVT, bronchitis, emphysema, asthma, rhinitis, eczema, allergy diagnosed by doctor: Asthma	53257/408756	Ruth Mitchell, Elsworth, BL, Mitchell, R, Raistrick, CA, Paternoster, L, Hemani, G, Gaunt, TR (2019): MRC IEU UK Biobank GWAS pipeline version 2. https://doi.org/10.5523/bris.pnoat8cxo0u52p6ynfaekeigi
ukb-b-11497	Operation code: tonsillectomy +/- adenoids	72111/390822	Ruth Mitchell, Elsworth, BL, Mitchell, R, Raistrick, CA, Paternoster, L, Hemani, G, Gaunt, TR (2019): MRC IEU UK Biobank GWAS pipeline version 2. https://doi.org/10.5523/bris.pnoat8cxo0u52p6ynfaekeigi
ukb-a-99	Non-cancer illness code self-reported: eczema/dermatitis	8718/328441	Neale lab analysis of UK Biobank phenotypes. Round 1. (http://www.nealelab.is/blog/2017/7/19/rapid-gwas-of-thousands-of-phenotypes-for-337000-samples-in-the-uk-biobank)
ukb-b-12047	Diagnoses - main ICD10: I20.0 Unstable angina	3700/459310	Ruth Mitchell, Elsworth, BL, Mitchell, R, Raistrick, CA, Paternoster, L, Hemani, G, Gaunt, TR (2019): MRC IEU UK Biobank GWAS pipeline version 2. https://doi.org/10.5523/bris.pnoat8cxo0u52p6ynfaekeigi
ukb-b-15096	Operation code: tonsillectomy / tonsil surgery	20848/442085	Ruth Mitchell, Elsworth, BL, Mitchell, R, Raistrick, CA, Paternoster, L, Hemani, G, Gaunt, TR (2019): MRC IEU UK Biobank GWAS pipeline version 2. https://doi.org/10.5523/bris.pnoat8cxo0u52p6ynfaekeigi
ukb-b-20141	Non-cancer illness code, self-reported: eczema/dermatitis	11819/451114	Ruth Mitchell, Elsworth, BL, Mitchell, R, Raistrick, CA, Paternoster, L, Hemani, G, Gaunt, TR (2019): MRC IEU UK Biobank GWAS pipeline version 2. https://doi.org/10.5523/bris.pnoat8cxo0u52p6ynfaekeigi
ukb-b-6720	Diagnoses - main ICD10: I83.9 Varicose veins of lower extremities without ulcer or inflammation	10044/452966	Ruth Mitchell, Elsworth, BL, Mitchell, R, Raistrick, CA, Paternoster, L, Hemani, G, Gaunt, TR (2019): MRC IEU UK Biobank GWAS pipeline version 2. https://doi.org/10.5523/bris.pnoat8cxo0u52p6ynfaekeigi
ebi-a-GCST004131	Inflammatory bowel disease	25042/34915	de Lange, K., Moutsianas, L., Lee, J. et al. Genome-wide association study implicates immune activation of multiple integrin genes in inflammatory bowel disease. Nat Genet 49, 256–261 (2017). https://doi.org/10.1038/ng.3760	We thank all individuals who contributed samples to the study. This work was co-funded by the Wellcome Trust (098051) and the Medical Research Council, UK (MR/J00314X/1). Case collections were supported by Crohn's and Colitis UK. K.M.d.L., L.M., C.A.L., Y.L., D.R., J.G.-A., N.J.P., C.A.A. and J.C.B. are supported by the Wellcome Trust (098051; 093885/Z/10/Z; 094491/Z/10/Z). K.M.d.L. is supported …
ebi-a-GCST004132	Crohn's disease	12194/28072	de Lange, K., Moutsianas, L., Lee, J. et al. Genome-wide association study implicates immune activation of multiple integrin genes in inflammatory bowel disease. Nat Genet 49, 256–261 (2017). https://doi.org/10.1038/ng.3760	We thank all individuals who contributed samples to the study. This work was co-funded by the Wellcome Trust (098051) and the Medical Research Council, UK (MR/J00314X/1). Case collections were supported by Crohn's and Colitis UK. K.M.d.L., L.M., C.A.L., Y.L., D.R., J.G.-A., N.J.P., C.A.A. and J.C.B. are supported by the Wellcome Trust (098051; 093885/Z/10/Z; 094491/Z/10/Z). K.M.d.L. is supported …

## Sheet: ST4. Legend
column	description
ID	internal naming identification for a complex trait GWAS in the MRC IEU OpenGWAS database
Trait	the full name of the complex trait
n_cases/n_controls	number of cases/number of controls for the study
Publication/Author	the consortium or the publication that generated complex trait GWAS results
Funding/Acknowledgements	funding and acknowledgements marked by the consortium or by the publication

## Sheet: ST5
Supplementary Table S5. Power calculations with a 80% of power.
Test.Model	True.Model	MAF	N	power	sd_y	ES_at_Alpha_5e-08	ES_at_Alpha_2.76e-10	R2_at_Alpha_5e-08	R2_at_Alpha_2.76e-10
Additive	Additive	0.001	500	0.8	1	6.17345	6.9776	0.07615	0.09728
Additive	Additive	0.011	500	0.8	1	1.87075	2.11445	0.07615	0.09728
Additive	Additive	0.021	500	0.8	1	1.36087	1.53812	0.07615	0.09728
Additive	Additive	0.031	500	0.8	1	1.12579	1.27248	0.07614	0.09728
Additive	Additive	0.041	500	0.8	1	0.98404	1.11222	0.07615	0.09728
Additive	Additive	0.051	500	0.8	1	0.88696	1.00248	0.07615	0.09728
Additive	Additive	0.061	500	0.8	1	0.8153	0.9215	0.07615	0.09728
Additive	Additive	0.071	500	0.8	1	0.75978	0.85873	0.07615	0.09728
Additive	Additive	0.081	500	0.8	1	0.71518	0.80833	0.07615	0.09728
Additive	Additive	0.091	500	0.8	1	0.67844	0.76681	0.07615	0.09728
Additive	Additive	0.101	500	0.8	1	0.64756	0.7319	0.07615	0.09728
Additive	Additive	0.111	500	0.8	1	0.62115	0.70207	0.07615	0.09728
Additive	Additive	0.121	500	0.8	1	0.59831	0.67624	0.07615	0.09728
Additive	Additive	0.131	500	0.8	1	0.57832	0.65365	0.07615	0.09728
Additive	Additive	0.141	500	0.8	1	0.56067	0.6337	0.07615	0.09728
Additive	Additive	0.151	500	0.8	1	0.54497	0.61596	0.07615	0.09728
Additive	Additive	0.161	500	0.8	1	0.53091	0.60006	0.07615	0.09728
Additive	Additive	0.171	500	0.8	1	0.51826	0.58576	0.07615	0.09728
Additive	Additive	0.181	500	0.8	1	0.50681	0.57281	0.07615	0.09728
Additive	Additive	0.191	500	0.8	1	0.49639	0.56104	0.07615	0.09728
Additive	Additive	0.201	500	0.8	1	0.4869	0.55033	0.07615	0.09728
Additive	Additive	0.211	500	0.8	1	0.47822	0.54052	0.07615	0.09728
Additive	Additive	0.221	500	0.8	1	0.47027	0.53153	0.07615	0.09728
Additive	Additive	0.231	500	0.8	1	0.46296	0.52326	0.07615	0.09728
Additive	Additive	0.241	500	0.8	1	0.45623	0.51566	0.07615	0.09728
Additive	Additive	0.251	500	0.8	1	0.45002	0.50864	0.07615	0.09728
Additive	Additive	0.261	500	0.8	1	0.44429	0.50217	0.07615	0.09728
Additive	Additive	0.271	500	0.8	1	0.439	0.49618	0.07615	0.09728
Additive	Additive	0.281	500	0.8	1	0.43411	0.49065	0.07615	0.09728
Additive	Additive	0.291	500	0.8	1	0.42958	0.48554	0.07615	0.09728
Additive	Additive	0.301	500	0.8	1	0.4254	0.48081	0.07615	0.09728
Additive	Additive	0.311	500	0.8	1	0.42153	0.47643	0.07615	0.09728
Additive	Additive	0.321	500	0.8	1	0.41795	0.47239	0.07615	0.09728
Additive	Additive	0.331	500	0.8	1	0.41466	0.46867	0.07615	0.09728
Additive	Additive	0.341	500	0.8	1	0.41162	0.46523	0.07615	0.09728
Additive	Additive	0.351	500	0.8	1	0.40883	0.46208	0.07615	0.09728
Additive	Additive	0.361	500	0.8	1	0.40627	0.45919	0.07615	0.09728
Additive	Additive	0.371	500	0.8	1	0.40393	0.45654	0.07615	0.09728
Additive	Additive	0.381	500	0.8	1	0.4018	0.45413	0.07615	0.09728
Additive	Additive	0.391	500	0.8	1	0.39987	0.45195	0.07615	0.09728
Additive	Additive	0.401	500	0.8	1	0.39814	0.44999	0.07615	0.09728
Additive	Additive	0.411	500	0.8	1	0.39659	0.44824	0.07615	0.09728
Additive	Additive	0.421	500	0.8	1	0.39522	0.4467	0.07615	0.09728
Additive	Additive	0.431	500	0.8	1	0.39403	0.44535	0.07615	0.09728
Additive	Additive	0.441	500	0.8	1	0.393	0.44419	0.07615	0.09728
Additive	Additive	0.451	500	0.8	1	0.39214	0.44322	0.07615	0.09728
Additive	Additive	0.461	500	0.8	1	0.39145	0.44243	0.07615	0.09728
Additive	Additive	0.471	500	0.8	1	0.39091	0.44183	0.07615	0.09728
Additive	Additive	0.481	500	0.8	1	0.39054	0.4414	0.07615	0.09728
Additive	Additive	0.491	500	0.8	1	0.39032	0.44116	0.07615	0.09728

## Sheet: ST5. Legend
column	description
Test.model	the assumed genetic model used in testing
True.model	the true underlying genetic model
MAF	minor allele frequency
N	sample size
sd_y	the population standard deviation of the outcome
ES_at_Alpha_5e-08	effect size at type 1 error rate (alpha) of 5e-8
ES_at_Alpha_2.76e-10	effect size at type 1 error rate (alpha) of 2.76e-10
R2_at_Alpha_5e-08	detected R-squared value, proportion of variance at type 1 error rate (alpha) of 5e-8
R2_at_Alpha_2.76e-10	detected R-squared value, proportion of variance at type 1 error rate (alpha) of 2.76e-10

[truncated: 32 more sheets: ST6, ST6. Legend, ST7A, ST7A. Legend, ST7B, ST7B. Legend, ST8, ST8. Legend, ST9, ST9. Legend, ST10, ST10. Legend, ST11, ST11. Legend, ST12, ST12. Legend, ST13, ST13. Legend, ST14, ST14. Legend …]
